# Supplementary material for: N-(2-Chloro-4-nitro­phen­yl)-2-nitro­benzamide
Source: Acta Crystallogr Sect E Struct Rep Online. 2008 Mar 12;64(Pt 4):o705. doi: 10.1107/S1600536808006430 (PMC2961029; doi:10.1107/S1600536808006430)
Supplement: Supplementary file 1 [file e-64-0o705-sup1.cif]

##############################################################################
###                                                                        ###
###        Electronic paper (Acta Crystallographica Section E)             ###
###                                                                        ###
##############################################################################
#                                                                            #
# This CIF contains the data in a paper accepted for publication in Acta     #
# Crystallographica Section E. It conforms to the requirements of Notes      #
# for Authors for Section E, and has been peer reviewed under the auspices   #
# of the IUCr Commission on Journals.                                        #
#                                                                            #
# Full details of the Crystallographic Information File format               #
# are given in the paper "The Crystallographic Information File (CIF):       #
# a New Standard Archive File for Crystallography" by S. R. Hall, F. H.      #
# Allen and I. D. Brown [Acta Cryst. (1991), A47, 655-685].                  #
#                                                                            #
# The current version of the core CIF dictionary is obtainable from          #
# ftp://ftp.iucr.org/pub/cif_core.dic. The current version number is 2.4.    #
#                                                                            #
# Software is freely available for graphical display of the structure(s) in  #
# this CIF.  For information consult the CIF home page http://www.iucr.org/  #
# cif/home.html                                                              #
#                                                                            #
# This file may be used for bona fide research purposes within the           #
# scientific community so long as proper attribution is given to the journal # 
# article from which it was obtained.                                        #
#                                                                            #
##############################################################################
                                             
data_I
_audit_creation_method     SHELXL-97
_chemical_name_systematic
;
N-(2-Chloro-4-nitrophenyl)-2-nitrobenzamide
;
_chemical_name_common     ?
_chemical_formula_moiety     'C13 H8 Cl N3 O5'
_chemical_formula_sum     'C13 H8 Cl N3 O5'
_chemical_formula_iupac     'C13 H8 Cl N3 O5'
_chemical_formula_weight     321.67
_chemical_melting_point     ?
_symmetry_cell_setting     orthorhombic
_symmetry_space_group_name_H-M     'P b c a'
_symmetry_space_group_name_Hall     '-P 2ac 2ab'
loop_
    _symmetry_equiv_pos_as_xyz
    'x, y, z'
    '-x+1/2, -y, z+1/2'
    '-x, y+1/2, -z+1/2'
    'x+1/2, -y+1/2, -z'
    '-x, -y, -z'
    'x-1/2, y, -z-1/2'
    'x, -y-1/2, z-1/2'
    '-x-1/2, y-1/2, z'
_cell_length_a     7.8053(9)
_cell_length_b     13.8621(17)
_cell_length_c     24.101(3)
_cell_angle_alpha     90.00
_cell_angle_beta     90.00
_cell_angle_gamma     90.00
_cell_volume     2607.7(5)
_cell_formula_units_Z     8
_cell_measurement_reflns_used     769
_cell_measurement_theta_min     2.94
_cell_measurement_theta_max     25.71
_cell_measurement_temperature     120(2)
_exptl_crystal_description     prism
_exptl_crystal_colour     colourless
_exptl_crystal_size_max     0.47
_exptl_crystal_size_mid     0.20
_exptl_crystal_size_min     0.14
_exptl_crystal_density_diffrn     1.639
_exptl_crystal_density_meas     ?
_exptl_crystal_density_method     'not measured'
_exptl_crystal_F_000     1312
_exptl_absorpt_coefficient_mu     0.323
_exptl_absorpt_correction_type     multi-scan
_exptl_absorpt_process_details     '(SADABS; Sheldrick, 2004)'
_exptl_absorpt_correction_T_min     0.8629
_exptl_absorpt_correction_T_max     0.9561
_exptl_special_details
;
;
_diffrn_ambient_temperature     120(2)
_diffrn_radiation_type     MoK\a
_diffrn_radiation_wavelength     0.71073
_diffrn_radiation_source     'sealed tube'
_diffrn_radiation_monochromator     'graphite'
_diffrn_measurement_device_type     'Bruker SMART APEX'
_diffrn_measurement_method     '\f and \w'
_diffrn_reflns_number     21562
_diffrn_reflns_av_R_equivalents     0.0534
_diffrn_reflns_av_sigmaI/netI     0.0341
_diffrn_reflns_theta_min     1.69
_diffrn_reflns_theta_max     27.88
_diffrn_reflns_theta_full     27.88
_diffrn_measured_fraction_theta_max     1.000
_diffrn_measured_fraction_theta_full     1.000
_diffrn_reflns_limit_h_min     -10
_diffrn_reflns_limit_h_max     10
_diffrn_reflns_limit_k_min     -18
_diffrn_reflns_limit_k_max     16
_diffrn_reflns_limit_l_min     -31
_diffrn_reflns_limit_l_max     31
_diffrn_standards_number     2075
_diffrn_standards_interval_count     ?
_diffrn_standards_interval_time     430
_diffrn_standards_decay_%     0
_refine_special_details
;
 Refinement of F^2^ against ALL reflections.  The weighted R-factor wR and
 goodness of fit S are based on F^2^, conventional R-factors R are based
 on F, with F set to zero for negative F^2^. The threshold expression of
 F^2^ > 2sigma(F^2^) is used only for calculating R-factors(gt) etc. and is
 not relevant to the choice of reflections for refinement.  R-factors based
 on F^2^ are statistically about twice as large as those based on F, and R-
 factors based on ALL data will be even larger.
;
_reflns_number_total     3111
_reflns_number_gt     2424
_reflns_threshold_expression     I>2\s(I)
_refine_ls_structure_factor_coef     Fsqd
_refine_ls_matrix_type     full
_refine_ls_R_factor_all     0.0615
_refine_ls_R_factor_gt     0.0427
_refine_ls_wR_factor_gt     0.0982
_refine_ls_wR_factor_ref     0.1073
_refine_ls_goodness_of_fit_ref     1.041
_refine_ls_restrained_S_all     1.041
_refine_ls_number_reflns     3111
_refine_ls_number_parameters     199
_refine_ls_number_restraints     0
_refine_ls_hydrogen_treatment     constr
_refine_ls_weighting_scheme     calc
_refine_ls_weighting_details
         'calc w=1/[\s^2^(Fo^2^)+(0.0553P)^2^+0.7975P] where P=(Fo^2^+2Fc^2^)/3'
_atom_sites_solution_hydrogens     difmap
_atom_sites_solution_primary     direct
_atom_sites_solution_secondary     difmap
_refine_ls_shift/su_max     0.000
_refine_ls_shift/su_mean     0.000
_refine_diff_density_max     0.390
_refine_diff_density_min     -0.233
_refine_ls_extinction_method     none
_refine_ls_extinction_coef     ?
loop_
    _atom_type_symbol
    _atom_type_description
    _atom_type_scat_dispersion_real
    _atom_type_scat_dispersion_imag
    _atom_type_scat_source
    'C' 'C' 0.0033 0.0016
                         'International Tables Vol C Tables 4.2.6.8 and 6.1.1.4'
    'H' 'H' 0.0000 0.0000
                         'International Tables Vol C Tables 4.2.6.8 and 6.1.1.4'
    'N' 'N' 0.0061 0.0033
                         'International Tables Vol C Tables 4.2.6.8 and 6.1.1.4'
    'O' 'O' 0.0106 0.0060
                         'International Tables Vol C Tables 4.2.6.8 and 6.1.1.4'
    'Cl' 'Cl' 0.1484 0.1585
                         'International Tables Vol C Tables 4.2.6.8 and 6.1.1.4'
_computing_data_collection     'SMART (Bruker, 2002)'
_computing_cell_refinement     'SAINT (Bruker, 2002)'
_computing_data_reduction     'SAINT (Bruker, 2002)'
_computing_structure_solution     'SHELXS97 (Sheldrick, 2008)'
_computing_structure_refinement     'SHELXL97 (Sheldrick, 2008)'
_computing_molecular_graphics     'SHELXTL (Sheldrick, 2008)'
_computing_publication_material     'SHELXTL (Sheldrick, 2008)'
loop_
    _atom_site_type_symbol
    _atom_site_label
    _atom_site_fract_x
    _atom_site_fract_y
    _atom_site_fract_z
    _atom_site_U_iso_or_equiv
    _atom_site_adp_type
    _atom_site_calc_flag
    _atom_site_refinement_flags
    _atom_site_occupancy
    _atom_site_disorder_assembly
    _atom_site_disorder_group
    Cl Cl1 1.13944(6) 0.38512(3) 0.446787(18) 0.02271(13) Uani d . 1 . .
    O O1 0.49413(17) 0.41462(11) 0.39481(5) 0.0317(3) Uani d . 1 . .
    O O2 0.6129(2) 0.24007(10) 0.33719(6) 0.0374(4) Uani d . 1 . .
    O O3 0.4575(2) 0.23191(11) 0.26277(7) 0.0428(4) Uani d . 1 . .
    O O4 0.38629(18) 0.37084(12) 0.57016(6) 0.0388(4) Uani d . 1 . .
    O O5 0.54709(19) 0.33143(11) 0.63925(5) 0.0345(4) Uani d . 1 . .
    N N1 0.7841(2) 0.41233(11) 0.40825(6) 0.0221(3) Uani d . 1 . .
    H H1A 0.8816 0.4222 0.3908 0.027 Uiso calc R 1 . .
    N N2 0.5594(2) 0.27328(11) 0.29309(7) 0.0269(4) Uani d . 1 . .
    N N3 0.5267(2) 0.35472(11) 0.59071(6) 0.0229(3) Uani d . 1 . .
    C C1 0.6395(2) 0.41795(13) 0.37682(7) 0.0208(4) Uani d . 1 . .
    C C2 0.6749(2) 0.43395(13) 0.31581(7) 0.0191(4) Uani d . 1 . .
    C C3 0.7458(2) 0.52025(13) 0.29780(7) 0.0226(4) Uani d . 1 . .
    H H3A 0.7797 0.5675 0.3242 0.027 Uiso calc R 1 . .
    C C4 0.7676(3) 0.53806(14) 0.24147(7) 0.0253(4) Uani d . 1 . .
    H H4A 0.8179 0.5969 0.2296 0.030 Uiso calc R 1 . .
    C C5 0.7163(3) 0.47032(14) 0.20255(7) 0.0254(4) Uani d . 1 . .
    H H5A 0.7310 0.4831 0.1641 0.030 Uiso calc R 1 . .
    C C6 0.6437(2) 0.38416(14) 0.21950(7) 0.0237(4) Uani d . 1 . .
    H H6A 0.6073 0.3376 0.1931 0.028 Uiso calc R 1 . .
    C C7 0.6253(2) 0.36732(13) 0.27579(7) 0.0200(4) Uani d . 1 . .
    C C8 0.7961(2) 0.39263(12) 0.46521(7) 0.0190(4) Uani d . 1 . .
    C C9 0.9581(2) 0.37737(12) 0.48863(7) 0.0196(4) Uani d . 1 . .
    C C10 0.9792(2) 0.35510(13) 0.54414(7) 0.0216(4) Uani d . 1 . .
    H H10A 1.0907 0.3443 0.5587 0.026 Uiso calc R 1 . .
    C C11 0.8378(2) 0.34852(13) 0.57846(7) 0.0211(4) Uani d . 1 . .
    H H11A 0.8497 0.3338 0.6168 0.025 Uiso calc R 1 . .
    C C12 0.6785(2) 0.36410(12) 0.55510(7) 0.0192(4) Uani d . 1 . .
    C C13 0.6534(2) 0.38633(12) 0.49987(7) 0.0194(4) Uani d . 1 . .
    H H13A 0.5414 0.3971 0.4858 0.023 Uiso calc R 1 . .
loop_
    _atom_site_aniso_label
    _atom_site_aniso_U_11
    _atom_site_aniso_U_22
    _atom_site_aniso_U_33
    _atom_site_aniso_U_12
    _atom_site_aniso_U_13
    _atom_site_aniso_U_23
    Cl1 0.0156(2) 0.0279(2) 0.0246(2) 0.00115(17) 0.00315(15) 0.00015(17)
    O1 0.0189(7) 0.0559(10) 0.0203(6) 0.0026(7) 0.0019(5) 0.0048(6)
    O2 0.0461(10) 0.0290(8) 0.0371(8) -0.0004(7) 0.0064(7) 0.0124(6)
    O3 0.0422(10) 0.0316(8) 0.0545(10) -0.0107(7) -0.0013(8) -0.0119(7)
    O4 0.0163(7) 0.0739(12) 0.0262(7) -0.0008(7) -0.0005(6) 0.0062(7)
    O5 0.0305(8) 0.0551(10) 0.0178(6) 0.0020(7) 0.0025(5) 0.0071(6)
    N1 0.0153(8) 0.0339(9) 0.0172(7) 0.0003(7) 0.0018(6) 0.0034(6)
    N2 0.0255(9) 0.0226(8) 0.0325(9) 0.0008(7) 0.0081(7) -0.0029(7)
    N3 0.0203(8) 0.0300(9) 0.0182(7) -0.0007(7) 0.0008(6) -0.0010(6)
    C1 0.0205(9) 0.0234(9) 0.0186(8) 0.0022(7) 0.0016(7) 0.0004(7)
    C2 0.0138(9) 0.0243(9) 0.0191(8) 0.0035(7) 0.0011(6) 0.0020(7)
    C3 0.0195(10) 0.0239(9) 0.0245(9) 0.0002(8) 0.0013(7) -0.0004(7)
    C4 0.0238(10) 0.0243(9) 0.0278(9) 0.0030(8) 0.0062(8) 0.0069(8)
    C5 0.0252(10) 0.0331(11) 0.0178(8) 0.0079(8) 0.0043(7) 0.0052(8)
    C6 0.0237(10) 0.0276(10) 0.0197(8) 0.0048(8) -0.0005(7) -0.0048(7)
    C7 0.0162(9) 0.0212(9) 0.0226(9) 0.0026(7) 0.0028(7) 0.0002(7)
    C8 0.0182(9) 0.0197(9) 0.0191(8) 0.0001(7) -0.0012(7) 0.0003(7)
    C9 0.0162(9) 0.0172(9) 0.0254(9) 0.0003(7) 0.0029(7) -0.0016(7)
    C10 0.0164(9) 0.0249(10) 0.0236(9) 0.0019(7) -0.0038(7) 0.0003(7)
    C11 0.0217(9) 0.0230(9) 0.0187(8) 0.0008(8) -0.0030(7) 0.0015(7)
    C12 0.0196(9) 0.0186(8) 0.0192(8) -0.0008(7) 0.0018(7) -0.0015(7)
    C13 0.0153(9) 0.0238(9) 0.0191(8) -0.0009(7) -0.0012(6) -0.0010(7)
_geom_special_details
;
 All esds (except the esd in the dihedral angle between two l.s. planes)
 are estimated using the full covariance matrix.  The cell esds are taken
 into account individually in the estimation of esds in distances, angles
 and torsion angles; correlations between esds in cell parameters are only
 used when they are defined by crystal symmetry.  An approximate (isotropic)
 treatment of cell esds is used for estimating esds involving l.s. planes.
;
loop_
    _geom_bond_atom_site_label_1
    _geom_bond_atom_site_label_2
    _geom_bond_site_symmetry_2
    _geom_bond_distance
    _geom_bond_publ_flag
    Cl1 C9 . 1.7411(18) ?
    O1 C1 . 1.216(2) ?
    O2 N2 . 1.231(2) ?
    O3 N2 . 1.223(2) ?
    O4 N3 . 1.223(2) ?
    O5 N3 . 1.2240(19) ?
    N1 C1 . 1.362(2) ?
    N1 C8 . 1.403(2) ?
    N1 H1A . 0.8800 ?
    N2 C7 . 1.462(2) ?
    N3 C12 . 1.469(2) ?
    C1 C2 . 1.512(2) ?
    C2 C3 . 1.388(3) ?
    C2 C7 . 1.391(3) ?
    C3 C4 . 1.390(2) ?
    C3 H3A . 0.9500 ?
    C4 C5 . 1.386(3) ?
    C4 H4A . 0.9500 ?
    C5 C6 . 1.383(3) ?
    C5 H5A . 0.9500 ?
    C6 C7 . 1.384(2) ?
    C6 H6A . 0.9500 ?
    C8 C13 . 1.395(2) ?
    C8 C9 . 1.401(2) ?
    C9 C10 . 1.383(2) ?
    C10 C11 . 1.383(3) ?
    C10 H10A . 0.9500 ?
    C11 C12 . 1.381(3) ?
    C11 H11A . 0.9500 ?
    C12 C13 . 1.380(2) ?
    C13 H13A . 0.9500 ?
loop_
    _geom_angle_atom_site_label_1
    _geom_angle_atom_site_label_2
    _geom_angle_atom_site_label_3
    _geom_angle_site_symmetry_1
    _geom_angle_site_symmetry_3
    _geom_angle
    _geom_angle_publ_flag
    C1 N1 C8 . . 127.64(15) ?
    C1 N1 H1A . . 116.2 ?
    C8 N1 H1A . . 116.2 ?
    O3 N2 O2 . . 124.13(17) ?
    O3 N2 C7 . . 118.45(16) ?
    O2 N2 C7 . . 117.41(16) ?
    O4 N3 O5 . . 123.50(16) ?
    O4 N3 C12 . . 118.03(14) ?
    O5 N3 C12 . . 118.46(15) ?
    O1 C1 N1 . . 124.98(16) ?
    O1 C1 C2 . . 121.51(16) ?
    N1 C1 C2 . . 113.45(15) ?
    C3 C2 C7 . . 117.83(16) ?
    C3 C2 C1 . . 120.22(16) ?
    C7 C2 C1 . . 121.73(16) ?
    C2 C3 C4 . . 120.48(17) ?
    C2 C3 H3A . . 119.8 ?
    C4 C3 H3A . . 119.8 ?
    C5 C4 C3 . . 120.34(17) ?
    C5 C4 H4A . . 119.8 ?
    C3 C4 H4A . . 119.8 ?
    C6 C5 C4 . . 120.21(16) ?
    C6 C5 H5A . . 119.9 ?
    C4 C5 H5A . . 119.9 ?
    C5 C6 C7 . . 118.53(17) ?
    C5 C6 H6A . . 120.7 ?
    C7 C6 H6A . . 120.7 ?
    C6 C7 C2 . . 122.60(17) ?
    C6 C7 N2 . . 117.81(16) ?
    C2 C7 N2 . . 119.51(16) ?
    C13 C8 C9 . . 118.04(16) ?
    C13 C8 N1 . . 123.03(16) ?
    C9 C8 N1 . . 118.92(16) ?
    C10 C9 C8 . . 122.07(16) ?
    C10 C9 Cl1 . . 118.51(14) ?
    C8 C9 Cl1 . . 119.41(13) ?
    C11 C10 C9 . . 119.91(17) ?
    C11 C10 H10A . . 120.0 ?
    C9 C10 H10A . . 120.0 ?
    C12 C11 C10 . . 117.65(16) ?
    C12 C11 H11A . . 121.2 ?
    C10 C11 H11A . . 121.2 ?
    C13 C12 C11 . . 123.77(17) ?
    C13 C12 N3 . . 117.93(16) ?
    C11 C12 N3 . . 118.28(15) ?
    C12 C13 C8 . . 118.55(17) ?
    C12 C13 H13A . . 120.7 ?
    C8 C13 H13A . . 120.7 ?
loop_
    _geom_torsion_atom_site_label_1
    _geom_torsion_atom_site_label_2
    _geom_torsion_atom_site_label_3
    _geom_torsion_atom_site_label_4
    _geom_torsion_site_symmetry_1
    _geom_torsion_site_symmetry_2
    _geom_torsion_site_symmetry_3
    _geom_torsion_site_symmetry_4
    _geom_torsion
    _geom_torsion_publ_flag
    C8 N1 C1 O1 . . . . 6.7(3) ?
    C8 N1 C1 C2 . . . . -176.12(17) ?
    O1 C1 C2 C3 . . . . 110.1(2) ?
    N1 C1 C2 C3 . . . . -67.2(2) ?
    O1 C1 C2 C7 . . . . -64.4(3) ?
    N1 C1 C2 C7 . . . . 118.28(19) ?
    C7 C2 C3 C4 . . . . -0.8(3) ?
    C1 C2 C3 C4 . . . . -175.50(17) ?
    C2 C3 C4 C5 . . . . 1.0(3) ?
    C3 C4 C5 C6 . . . . -0.3(3) ?
    C4 C5 C6 C7 . . . . -0.5(3) ?
    C5 C6 C7 C2 . . . . 0.8(3) ?
    C5 C6 C7 N2 . . . . -175.84(17) ?
    C3 C2 C7 C6 . . . . -0.1(3) ?
    C1 C2 C7 C6 . . . . 174.54(17) ?
    C3 C2 C7 N2 . . . . 176.43(16) ?
    C1 C2 C7 N2 . . . . -8.9(3) ?
    O3 N2 C7 C6 . . . . -31.8(2) ?
    O2 N2 C7 C6 . . . . 147.07(18) ?
    O3 N2 C7 C2 . . . . 151.52(17) ?
    O2 N2 C7 C2 . . . . -29.6(2) ?
    C1 N1 C8 C13 . . . . -7.6(3) ?
    C1 N1 C8 C9 . . . . 171.65(18) ?
    C13 C8 C9 C10 . . . . 1.0(3) ?
    N1 C8 C9 C10 . . . . -178.25(16) ?
    C13 C8 C9 Cl1 . . . . -179.73(13) ?
    N1 C8 C9 Cl1 . . . . 1.0(2) ?
    C8 C9 C10 C11 . . . . -0.8(3) ?
    Cl1 C9 C10 C11 . . . . 179.93(14) ?
    C9 C10 C11 C12 . . . . 0.5(3) ?
    C10 C11 C12 C13 . . . . -0.4(3) ?
    C10 C11 C12 N3 . . . . 178.34(16) ?
    O4 N3 C12 C13 . . . . -2.9(2) ?
    O5 N3 C12 C13 . . . . 177.27(17) ?
    O4 N3 C12 C11 . . . . 178.28(18) ?
    O5 N3 C12 C11 . . . . -1.6(3) ?
    C11 C12 C13 C8 . . . . 0.7(3) ?
    N3 C12 C13 C8 . . . . -178.11(15) ?
    C9 C8 C13 C12 . . . . -0.9(2) ?
    N1 C8 C13 C12 . . . . 178.32(16) ?
loop_
    _geom_hbond_atom_site_label_D
    _geom_hbond_atom_site_label_H
    _geom_hbond_atom_site_label_A
    _geom_hbond_site_symmetry_A
    _geom_hbond_distance_DH
    _geom_hbond_distance_HA
    _geom_hbond_distance_DA
    _geom_hbond_angle_DHA
    _geom_hbond_publ_flag
    C13 H13A O1 . 0.95 2.24 2.848(2) 121.3 y
    C10 H10A O4 1_655 0.95 2.35 3.246(2) 156.6 y
    C11 H11A O2 4_556 0.95 2.55 3.202(2) 126.0 y
data_global
_journal_date_recd_electronic     2008-01-17
_journal_date_accepted     2008-03-07
_journal_name_full     'Acta Crystallographica, Section E'
_journal_year     2008
_journal_volume     64
_journal_issue      4
_journal_page_first     o705
_journal_page_last     o705
_journal_paper_category     QO
_journal_coeditor_code     SI2073
_publ_contact_author
;
Dr Aamer Saeed
 Department of Chemistry
Quaid-I-Azam University Islamabad
45320, Pakistan
;
_publ_contact_author_email     aamersaeed@yahoo.com
_publ_contact_author_fax     '+92 51 2873869'
_publ_contact_author_phone     '+92 51 90642128'
_publ_section_title
;
<i>N</i>-(2-Chloro-4-nitrophenyl)-2-nitrobenzamide
;
loop_
    _publ_author_name
    _publ_author_address
    'Saeed, Aamer'
;
Department of Chemistry
Quaid-i-Azam University
Islamabad
Pakistan
;
    'Hussain, Shahid'
;
Department of Chemistry
Quaid-i-Azam University
Islamabad
Pakistan
;
    'Fl\"orke, Ulrich'
;
Department Chemie
Fakult\"at f\"ur Naturwissenschaften
Universit\"at Paderborn
Warburgerstrasse 100
D-33098 Paderborn,
Germany
;
