# Supplementary material for: N-(2-Chloro-4-nitro­phen­yl)-2-nitro­benzamide
Source: Acta Crystallogr Sect E Struct Rep Online. 2008 Mar 12;64(Pt 4):o705. doi: 10.1107/S1600536808006430 (PMC2961029; doi:10.1107/S1600536808006430)
Supplement: Supplementary file 2 [file e-64-0o705-Isup2.hkl]

# 
# h,k,l, Fc-squared, Fo-squared, sigma(Fo-squared) and status flag 
# 
data_I
_shelx_title ' C13 H8 Cl N3 O5 in Pbca' 
_shelx_refln_list_code          4 
_shelx_F_calc_maximum      389.30 
_exptl_crystal_F_000      1312.00 
_reflns_d_resolution_high  0.7600 
 
loop_ 
 _symmetry_equiv_pos_as_xyz 
 'x, y, z' 
 '-x+1/2, -y, z+1/2' 
 '-x, y+1/2, -z+1/2' 
 'x+1/2, -y+1/2, -z' 
 '-x, -y, -z' 
 'x-1/2, y, -z-1/2' 
 'x, -y-1/2, z-1/2' 
 '-x-1/2, y-1/2, z' 
 
_cell_length_a     7.8053 
_cell_length_b    13.8621 
_cell_length_c    24.1009 
_cell_angle_alpha  90.000 
_cell_angle_beta   90.000 
_cell_angle_gamma  90.000 
 
_shelx_F_squared_multiplier     1.000 
 
loop_ 
 _refln_index_h 
 _refln_index_k 
 _refln_index_l 
 _refln_F_squared_calc 
 _refln_F_squared_meas 
 _refln_F_squared_sigma 
 _refln_observed_status 
   2   0   0       35.90       16.83     14.67 o 
   4   0   0     2091.58     2170.93     96.00 o 
   6   0   0     5167.56     4863.72    189.34 o 
   8   0   0     2686.77     2707.62    109.57 o 
  10   0   0     1834.69     1927.25    143.84 o 
   2   1   0    35645.71    37979.52    581.43 o 
   4   1   0       86.63       69.21     76.50 o 
   6   1   0     3326.95     3474.39    117.02 o 
   8   1   0     1068.07     1064.72     56.21 o 
  10   1   0        8.45       64.66     44.80 o 
   0   2   0      573.37      377.32     19.81 o 
   2   2   0    52586.80    58250.89    837.58 o 
   4   2   0     3013.92     3394.00     76.07 o 
   6   2   0       94.08      116.33     19.59 o 
   8   2   0      717.76      619.85     88.59 o 
  10   2   0        6.13       60.50     57.67 o 
   2   3   0    10855.28    11885.66    167.54 o 
   4   3   0     5957.37     6168.91    102.53 o 
   6   3   0     3534.10     3409.61    158.58 o 
   8   3   0     3511.02     3520.66    172.34 o 
  10   3   0       12.15       20.66     50.06 o 
   0   4   0   119122.14   128441.25   3880.26 o 
   2   4   0      493.68      526.05     22.57 o 
   4   4   0    11966.87    12429.23    184.96 o 
   6   4   0    12650.92    12449.59    287.96 o 
   8   4   0     1541.78     1485.92     77.95 o 
  10   4   0      356.64      344.02     70.50 o 
   2   5   0       84.42      132.28     13.89 o 
   4   5   0      448.68      428.54     15.35 o 
   6   5   0       72.42       65.24     27.83 o 
   8   5   0      658.42      675.41     68.25 o 
   0   6   0    12900.90    13245.49    268.30 o 
   2   6   0       34.34       34.91     11.36 o 
   4   6   0     2104.18     2048.76     73.81 o 
   6   6   0      626.26      608.32     39.65 o 
   8   6   0       47.86       40.05     66.84 o 
   2   7   0     6590.32     6850.09    109.17 o 
   4   7   0     1206.25     1172.22     46.33 o 
   6   7   0    12529.41    11676.02    228.40 o 
   8   7   0     2348.15     2009.09     97.58 o 
   0   8   0    36727.70    39901.03    763.76 o 
   2   8   0      192.06      214.24     14.47 o 
   4   8   0     5530.18     5455.83    122.97 o 
   6   8   0      319.40      351.92     34.75 o 
   8   8   0     1171.63     1109.23     73.57 o 
   2   9   0      760.61      738.51     26.33 o 
   4   9   0      718.52      675.88     38.48 o 
   6   9   0       44.14       77.52     25.03 o 
   8   9   0      532.63      523.44     72.54 o 
   0  10   0      434.60      419.44     31.99 o 
   2  10   0     1274.85     1233.63     67.16 o 
   4  10   0      332.71      302.40     34.20 o 
   6  10   0       59.27       59.11     23.05 o 
   8  10   0      275.48      277.69     37.32 o 
   2  11   0     1455.09     1333.18     52.61 o 
   4  11   0     1148.74     1051.23     50.47 o 
   6  11   0     1700.74     1634.41    114.60 o 
   8  11   0      475.29      490.89     46.74 o 
   0  12   0     1373.84     1395.73     63.05 o 
   2  12   0      446.07      422.29     31.76 o 
   4  12   0      825.33      844.98     47.64 o 
   6  12   0       87.95       90.86     29.15 o 
   2  13   0       28.46       20.85     27.03 o 
   4  13   0      586.17      487.37     39.81 o 
   6  13   0       97.15      102.33     32.14 o 
   0  14   0      361.94      340.02     53.50 o 
   2  14   0     1007.31      959.14     50.78 o 
   4  14   0      289.68      340.34     37.28 o 
   6  14   0      155.59      212.46     38.33 o 
   2  15   0     1347.22     1277.28     60.93 o 
   4  15   0      741.48      672.08     68.13 o 
   0  16   0       15.23       16.00     39.00 o 
   2  16   0       17.44      -12.83     31.50 o 
   4  16   0     1570.78     1601.23     77.11 o 
   2  17   0       50.15       23.09     27.66 o 
   0  18   0       21.28       40.50     46.17 o 
   1   1   1      325.62      368.80      6.46 o 
   2   1   1    14006.07    15951.55    158.72 o 
   3   1   1     4093.19     4238.82     73.45 o 
   4   1   1     1392.50     1562.70     46.18 o 
   5   1   1       30.12       13.89      9.79 o 
   6   1   1     2562.60     2565.15     73.00 o 
   7   1   1       44.21       63.83     23.24 o 
   8   1   1      308.71      288.89     27.10 o 
   9   1   1       15.11       36.00     22.77 o 
  10   1   1       11.75        4.23     42.66 o 
   0   2   1     7608.71     7975.89    100.60 o 
   1   2   1     9956.16    10684.93     87.98 o 
   2   2   1     2819.98     2896.31     31.00 o 
   3   2   1     1372.35     1519.07     23.17 o 
   4   2   1     3748.10     3983.95     59.82 o 
   5   2   1     5306.04     5363.14     78.99 o 
   6   2   1      895.83      915.29     28.90 o 
   7   2   1     6394.06     6288.80    107.06 o 
   8   2   1      445.16      452.32     33.27 o 
   9   2   1      358.38      381.74     37.99 o 
  10   2   1       13.25        5.91     32.92 o 
   1   3   1       17.66       25.52      3.36 o 
   2   3   1     2885.18     3056.01     34.89 o 
   3   3   1     1269.73     1151.56     19.45 o 
   4   3   1        8.11       12.62      6.27 o 
   5   3   1       18.99       25.39      9.56 o 
   6   3   1     2214.42     2064.71     43.94 o 
   7   3   1      592.02      575.35     31.34 o 
   8   3   1       50.19       23.20     20.64 o 
   9   3   1        4.64      -36.23     36.23 o 
  10   3   1       83.30      111.19     39.26 o 
   0   4   1    24346.49    26659.78    432.48 o 
   1   4   1      153.84      160.47      5.00 o 
   2   4   1     1560.93     1633.46     22.20 o 
   3   4   1     1255.62     1298.55     18.89 o 
   4   4   1       25.90       27.91      6.29 o 
   5   4   1      245.95      282.17     16.79 o 
   6   4   1     2142.13     2077.17     50.43 o 
   7   4   1      302.66      275.41     23.87 o 
   8   4   1       32.70       -7.09     30.94 o 
   9   4   1      337.55      251.33     39.89 o 
  10   4   1       11.17       -4.36     35.40 o 
   1   5   1      214.25      206.26      6.73 o 
   2   5   1     3144.56     3382.74     43.32 o 
   3   5   1     1130.87      992.80     16.28 o 
   4   5   1      245.98      263.01      9.31 o 
   5   5   1       10.93       17.56      7.72 o 
   6   5   1     3826.78     3703.80     69.02 o 
   7   5   1       76.88       77.69     18.48 o 
   8   5   1      460.23      453.56     35.50 o 
   9   5   1        0.28      -27.29     32.83 o 
   0   6   1     3008.67     3180.50     50.95 o 
   1   6   1      109.09      171.33      6.65 o 
   2   6   1      545.07      538.98     14.09 o 
   3   6   1     1820.79     1726.34     36.67 o 
   4   6   1      313.10      318.01     11.91 o 
   5   6   1     3039.40     2916.72     57.08 o 
   6   6   1       56.97       80.84     13.89 o 
   7   6   1     2030.97     1973.68     63.54 o 
   8   6   1     1430.74     1213.87     71.93 o 
   9   6   1      293.09      285.16     42.44 o 
   1   7   1      739.04      808.80     15.80 o 
   2   7   1       69.54       78.45      8.70 o 
   3   7   1      123.79      174.04     13.31 o 
   4   7   1      848.83      792.69     26.65 o 
   5   7   1       48.09       36.27     17.91 o 
   6   7   1     1286.05     1244.54     43.42 o 
   7   7   1      911.09      980.44     46.86 o 
   8   7   1      385.00      312.98     35.21 o 
   9   7   1       72.97       41.71     37.53 o 
   0   8   1     8757.99     9432.27    146.50 o 
   1   8   1       11.93       27.55      6.71 o 
   2   8   1       27.43       39.77      7.58 o 
   3   8   1     1788.05     1814.72     40.74 o 
   4   8   1      325.62      321.87     23.48 o 
   5   8   1      290.44      279.98     19.80 o 
   6   8   1       54.53       58.10     14.75 o 
   7   8   1      369.03      380.51     25.37 o 
   8   8   1       69.94       72.11     26.76 o 
   9   8   1      576.04      624.44     58.36 o 
   1   9   1     1819.04     1817.97     28.64 o 
   2   9   1     1474.55     1385.52     30.49 o 
   3   9   1      580.01      496.82     22.12 o 
   4   9   1     1159.93     1125.66     34.44 o 
   5   9   1        2.20       13.20     12.87 o 
   6   9   1        0.76       11.33     13.84 o 
   7   9   1      127.51      162.98     20.20 o 
   8   9   1      170.70      233.45     26.61 o 
   0  10   1      200.62      176.48     16.86 o 
   1  10   1     1704.59     1683.65     31.77 o 
   2  10   1       97.53       88.89     12.26 o 
   3  10   1      186.91      205.67     16.54 o 
   4  10   1      845.51      816.64     30.56 o 
   5  10   1     1388.13     1461.75     43.43 o 
   6  10   1        0.44      -10.22     15.83 o 
   7  10   1      884.13      878.23     37.64 o 
   8  10   1       20.96      -11.23     22.42 o 
   1  11   1      276.24      272.73     14.51 o 
   2  11   1      568.86      500.23     22.82 o 
   3  11   1      567.76      542.47     26.59 o 
   4  11   1      315.22      318.94     21.51 o 
   5  11   1       32.53       29.09     14.37 o 
   6  11   1      163.05      162.45     21.66 o 
   7  11   1      390.69      381.45     28.94 o 
   8  11   1        7.87       11.57     28.71 o 
   0  12   1      684.72      631.82     30.39 o 
   1  12   1      646.27      624.18     25.69 o 
   2  12   1      142.46      170.37     16.63 o 
   3  12   1      303.17      300.64     21.00 o 
   4  12   1       40.66       38.27     14.69 o 
   5  12   1      236.34      239.32     22.32 o 
   6  12   1      298.63      264.91     25.62 o 
   7  12   1      199.14      164.71     25.60 o 
   1  13   1      928.50      944.71     32.69 o 
   2  13   1       46.88       47.42     14.38 o 
   3  13   1      145.86      141.61     21.18 o 
   4  13   1      112.76       83.81     17.51 o 
   5  13   1        1.00       -6.43     17.67 o 
   6  13   1      430.96      432.95     31.20 o 
   7  13   1      207.33      234.19     30.39 o 
   0  14   1      656.87      733.21     54.50 o 
   1  14   1      255.42      269.06     26.30 o 
   2  14   1        1.21        2.29     14.79 o 
   3  14   1       92.38      112.50     18.51 o 
   4  14   1      196.51      243.54     23.86 o 
   5  14   1      316.95      347.65     28.72 o 
   6  14   1       14.64       -5.67     20.81 o 
   1  15   1       29.57       45.25     23.91 o 
   2  15   1       77.59       52.27     16.69 o 
   3  15   1      911.56      850.93     37.18 o 
   4  15   1       95.43      134.35     21.83 o 
   5  15   1       52.42       95.94     23.40 o 
   0  16   1        2.19      -17.45     25.21 o 
   1  16   1      382.91      359.04     30.82 o 
   2  16   1       23.81        6.93     19.18 o 
   3  16   1      232.63      189.49     23.81 o 
   4  16   1        1.95       16.67     20.99 o 
   1  17   1      311.41      278.89     32.50 o 
   2  17   1      106.19      158.29     26.82 o 
   3  17   1       61.14       79.61     28.51 o 
   0  18   1      107.19      104.57     40.00 o 
   1  18   1      115.91      122.26     25.11 o 
   0   0   2     2144.96     2189.45     31.98 o 
   1   0   2     1816.58     1892.12     36.31 o 
   2   0   2     1807.61     2110.93    130.86 o 
   3   0   2      885.07     1077.10     76.26 o 
   4   0   2     3387.35     3288.04     74.72 o 
   5   0   2       21.58      -15.58     15.58 o 
   6   0   2     6372.93     6211.37    356.10 o 
   7   0   2     3136.52     3078.71    149.43 o 
   8   0   2      176.11      267.30     38.04 o 
   9   0   2     1245.82     1424.67     80.58 o 
  10   0   2        6.10       -2.57     44.85 o 
   1   1   2       79.19       75.09      3.69 o 
   2   1   2     3437.13     3762.55     46.00 o 
   3   1   2      287.25      324.72     12.76 o 
   4   1   2      292.13      316.65     17.67 o 
   5   1   2       59.05       51.98     22.32 o 
   6   1   2      361.53      316.90     23.85 o 
   7   1   2       42.51       48.67     13.00 o 
   8   1   2      547.42      544.69     30.47 o 
   9   1   2        8.10       24.34     20.12 o 
  10   1   2       36.89      -17.86     46.99 o 
   0   2   2      299.83      305.89      9.48 o 
   1   2   2      870.32      885.54     10.64 o 
   2   2   2    22386.05    24839.96    210.68 o 
   3   2   2      943.69     1043.83     19.29 o 
   4   2   2     1517.74     1573.04     29.69 o 
   5   2   2       92.48       90.42     10.85 o 
   6   2   2       16.94      -10.32     10.32 o 
   7   2   2      396.36      415.70     23.81 o 
   8   2   2      165.61      192.49     23.97 o 
   9   2   2       29.19        2.69     34.23 o 
  10   2   2        2.23       53.84     59.50 o 
   1   3   2     4026.05     3875.90     32.34 o 
   2   3   2       38.36       83.73      3.97 o 
   3   3   2     7259.27     7829.43     71.55 o 
   4   3   2       34.10       32.18      6.19 o 
   5   3   2     1142.77     1121.23     31.96 o 
   6   3   2     3644.41     3434.46     61.97 o 
   7   3   2      376.43      344.32     23.99 o 
   8   3   2      529.65      552.58     36.22 o 
   9   3   2      106.78      129.08     33.31 o 
  10   3   2       93.52       19.14     44.06 o 
   0   4   2   151552.69   161756.58   1899.75 o 
   1   4   2     3310.04     3323.85     32.33 o 
   2   4   2       66.68       55.38      4.58 o 
   3   4   2     4622.77     4909.34     51.18 o 
   4   4   2      245.74      342.05     11.03 o 
   5   4   2      312.33      313.51     13.59 o 
   6   4   2      326.82      310.76     17.93 o 
   7   4   2      612.35      581.15     42.56 o 
   8   4   2       78.65       78.76     23.27 o 
   9   4   2     1134.56     1140.28     54.84 o 
   1   5   2    20857.35    22736.88    185.39 o 
   2   5   2      265.78      217.24      7.84 o 
   3   5   2        2.71        6.85      5.16 o 
   4   5   2     3009.88     3177.58     42.43 o 
   5   5   2      298.12      295.54     13.57 o 
   6   5   2        3.40       19.67     11.27 o 
   7   5   2      455.54      504.37     36.26 o 
   8   5   2       73.82       -1.41     36.66 o 
   9   5   2       42.08       38.02     29.18 o 
   0   6   2      294.33      312.20     13.91 o 
   1   6   2    10072.80    10881.82     99.34 o 
   2   6   2     4520.02     4807.57     58.81 o 
   3   6   2      790.41      779.17     15.82 o 
   4   6   2       52.63       69.23      7.98 o 
   5   6   2      128.40      116.35     13.63 o 
   6   6   2       97.52       99.13     14.77 o 
   7   6   2      632.82      663.98     53.46 o 
   8   6   2      476.26      405.93     35.53 o 
   9   6   2       11.94        6.87     26.61 o 
   1   7   2      590.80      614.47     12.97 o 
   2   7   2      877.65      754.02     18.35 o 
   3   7   2     4920.46     4933.71     63.08 o 
   4   7   2      770.90      746.68     26.53 o 
   5   7   2        0.28       -5.87     10.39 o 
   6   7   2      299.24      323.74     21.27 o 
   7   7   2      350.77      329.50     23.24 o 
   8   7   2      454.25      440.90     59.66 o 
   9   7   2        4.68      -24.88     24.88 o 
   0   8   2     4863.59     4867.81     75.74 o 
   1   8   2      855.37      868.92     18.85 o 
   2   8   2      299.98      259.20     12.03 o 
   3   8   2      202.54      184.78     15.52 o 
   4   8   2      434.04      409.13     20.69 o 
   5   8   2     1518.63     1487.23     40.86 o 
   6   8   2     1649.14     1609.18     55.90 o 
   7   8   2      446.17      427.89     26.32 o 
   8   8   2        6.64      -30.98     30.98 o 
   9   8   2      247.58      221.39     38.18 o 
   1   9   2      728.45      758.43     22.76 o 
   2   9   2      218.44      206.07     10.85 o 
   3   9   2       21.59       29.98     10.97 o 
   4   9   2      248.79      233.12     17.36 o 
   5   9   2      188.60      165.06     16.75 o 
   6   9   2       55.18       67.68     16.72 o 
   7   9   2      410.82      446.75     29.37 o 
   8   9   2       43.65       20.86     21.44 o 
   0  10   2     2611.68     2513.88     49.86 o 
   1  10   2       66.45      113.41     16.69 o 
   2  10   2      510.81      503.17     21.85 o 
   3  10   2      402.40      356.88     22.76 o 
   4  10   2      396.21      388.63     22.19 o 
   5  10   2      684.02      670.22     29.71 o 
   6  10   2       18.58       34.25     16.09 o 
   7  10   2      411.91      443.69     32.07 o 
   8  10   2       17.97      -15.40     24.13 o 
   1  11   2     1565.11     1593.81     35.63 o 
   2  11   2      997.77      898.75     30.19 o 
   3  11   2     3667.39     3468.17     67.24 o 
   4  11   2      396.26      362.71     22.49 o 
   5  11   2        3.89        8.15     13.49 o 
   6  11   2     1348.24     1392.37     46.61 o 
   7  11   2      762.09      834.06     53.25 o 
   8  11   2      629.46      617.65     74.73 o 
   0  12   2      674.52      647.01     30.45 o 
   1  12   2     1260.46     1096.61     33.68 o 
   2  12   2      258.78      261.17     18.56 o 
   3  12   2       13.33        9.72     16.62 o 
   4  12   2      603.36      584.23     28.91 o 
   5  12   2      725.75      756.47     33.78 o 
   6  12   2      232.67      268.25     24.69 o 
   7  12   2       43.90       51.40     24.03 o 
   1  13   2       21.38        3.11     11.44 o 
   2  13   2      115.50       98.25     16.47 o 
   3  13   2       16.43       30.42     14.02 o 
   4  13   2      265.90      236.54     22.29 o 
   5  13   2      121.88      124.53     21.75 o 
   6  13   2      109.08      169.99     39.25 o 
   7  13   2      160.13      115.00     26.13 o 
   0  14   2       58.90       43.03     23.30 o 
   1  14   2      180.09      201.35     20.48 o 
   2  14   2        2.18        6.87     13.60 o 
   3  14   2       42.33       59.48     16.58 o 
   4  14   2      923.74      853.81     37.99 o 
   5  14   2      285.13      284.01     26.73 o 
   6  14   2      102.27      140.87     29.46 o 
   1  15   2      546.68      525.70     33.90 o 
   2  15   2      387.18      404.43     28.88 o 
   3  15   2      331.56      373.31     30.77 o 
   4  15   2       60.42       92.35     23.40 o 
   5  15   2       29.00       74.31     22.72 o 
   0  16   2      356.30      361.14     44.10 o 
   1  16   2        0.19       22.60     18.24 o 
   2  16   2        0.10        3.32     19.74 o 
   3  16   2        7.70       26.08     19.34 o 
   4  16   2       60.64       72.88     22.18 o 
   1  17   2       34.97       70.34     21.24 o 
   2  17   2       36.72       56.19     22.41 o 
   3  17   2       61.31       68.78     32.41 o 
   0  18   2      218.99      293.51     44.88 o 
   1  18   2      117.35      187.54     32.55 o 
   1   1   3    13017.33    13718.19    116.60 o 
   2   1   3      640.99      585.79     15.71 o 
   3   1   3      404.77      437.04     14.65 o 
   4   1   3        3.57        3.48      6.92 o 
   5   1   3      170.81      166.03     14.46 o 
   6   1   3     5679.50     5229.70    159.04 o 
   7   1   3      459.72      363.33     25.51 o 
   8   1   3      307.62      320.76     21.35 o 
   9   1   3       31.49       23.19     24.25 o 
  10   1   3       51.70       86.23     38.49 o 
   0   2   3     1577.70     1448.37     38.45 o 
   1   2   3        3.39       15.56      3.06 o 
   2   2   3     5741.08     5421.62     49.89 o 
   3   2   3     3051.41     3086.10     38.08 o 
   4   2   3      997.79     1269.85     24.51 o 
   5   2   3     1061.67     1150.06     27.79 o 
   6   2   3        5.26       -1.97     10.33 o 
   7   2   3      462.74      477.15     21.72 o 
   8   2   3      572.64      694.89     54.25 o 
   9   2   3      163.56      191.12     35.92 o 
  10   2   3       94.41       96.32     49.70 o 
   1   3   3     8121.99     8251.04     74.14 o 
   2   3   3      207.61      216.51      9.13 o 
   3   3   3     2478.43     2741.59     32.58 o 
   4   3   3     1632.95     1593.97     23.64 o 
   5   3   3      168.69      162.81     11.37 o 
   6   3   3     2616.97     2561.70     65.54 o 
   7   3   3       28.26       32.28     15.10 o 
   8   3   3        6.07       12.93     19.71 o 
   9   3   3        2.82      -22.02     22.02 o 
  10   3   3       12.22       50.18     38.25 o 
   0   4   3    51246.68    53847.63    628.13 o 
   1   4   3        2.69       13.74      3.68 o 
   2   4   3       10.74       -0.92      3.89 o 
   3   4   3        6.37        5.10      4.85 o 
   4   4   3      553.46      571.32     16.80 o 
   5   4   3     2918.13     2968.46     43.14 o 
   6   4   3      220.19      217.32     22.32 o 
   7   4   3        4.22       -2.17     15.33 o 
   8   4   3      421.66      458.15     33.93 o 
   9   4   3        2.63       24.01     24.12 o 
   1   5   3     1754.85     1877.26     21.99 o 
   2   5   3     3364.75     3138.46     35.05 o 
   3   5   3      828.47      818.12     16.77 o 
   4   5   3     1239.79     1372.81     24.66 o 
   5   5   3      127.96      153.84     12.81 o 
   6   5   3     1834.46     1698.60     51.47 o 
   7   5   3      353.38      352.15     33.18 o 
   8   5   3      571.85      620.01     39.65 o 
   9   5   3      131.78      137.06     29.53 o 
   0   6   3     4645.41     5255.86     75.17 o 
   1   6   3        5.31       21.92      4.76 o 
   2   6   3      383.74      313.35     13.04 o 
   3   6   3      150.39      168.04     12.16 o 
   4   6   3      592.19      552.38     18.92 o 
   5   6   3      584.53      569.57     23.76 o 
   6   6   3       38.43       43.66     12.31 o 
   7   6   3     2375.18     2310.44     78.69 o 
   8   6   3       86.24       64.91     23.58 o 
   9   6   3      143.13      139.68     31.22 o 
   1   7   3      279.96      252.17      8.53 o 
   2   7   3      820.81      733.15     17.14 o 
   3   7   3     1102.62     1250.40     21.92 o 
   4   7   3       27.27       32.48      9.53 o 
   5   7   3       92.02       57.27     12.97 o 
   6   7   3       17.87       12.78     12.89 o 
   7   7   3        2.76      -12.28     14.88 o 
   8   7   3        3.43       -8.70     21.24 o 
   9   7   3      111.24      131.17     31.47 o 
   0   8   3    22391.98    23098.58    285.71 o 
   1   8   3      522.35      575.09     13.27 o 
   2   8   3      987.22      976.07     17.05 o 
   3   8   3      170.32      137.82     10.69 o 
   4   8   3        9.78        0.10     10.36 o 
   5   8   3        2.94        6.30     11.55 o 
   6   8   3     2437.71     2411.75     56.79 o 
   7   8   3        6.42      -15.21     15.21 o 
   8   8   3       93.63      129.09     29.32 o 
   9   8   3       90.60       71.02     32.18 o 
   1   9   3       17.53       22.21      6.39 o 
   2   9   3      147.18      117.02     10.35 o 
   3   9   3        2.48        0.21      9.86 o 
   4   9   3       25.32        8.89     11.10 o 
   5   9   3       11.51       22.64     12.59 o 
   6   9   3     1758.47     1637.33     47.23 o 
   7   9   3       19.16        7.14     16.23 o 
   8   9   3      107.97      101.44     39.06 o 
   0  10   3       81.53      100.65     13.23 o 
   1  10   3     1685.12     1662.56     29.93 o 
   2  10   3       59.95       56.16     11.74 o 
   3  10   3      212.20      210.19     16.54 o 
   4  10   3        1.81        7.33     11.43 o 
   5  10   3      108.21      101.70     16.73 o 
   6  10   3       19.92       21.66     17.99 o 
   7  10   3      297.52      265.57     26.11 o 
   8  10   3        5.39      -11.54     23.81 o 
   1  11   3        1.32       -2.80      9.22 o 
   2  11   3      245.25      228.32     19.06 o 
   3  11   3      346.89      298.86     22.75 o 
   4  11   3      304.31      280.60     20.78 o 
   5  11   3        4.61       34.95     15.72 o 
   6  11   3        3.76      -15.49     18.27 o 
   7  11   3        5.34       18.31     20.26 o 
   8  11   3      289.94      241.65     49.77 o 
   0  12   3     5771.07     5404.45    123.04 o 
   1  12   3      456.29      517.08     24.25 o 
   2  12   3      133.93      145.31     15.54 o 
   3  12   3      219.06      201.80     18.02 o 
   4  12   3      113.54       79.81     15.84 o 
   5  12   3      249.05      280.72     23.38 o 
   6  12   3      341.48      405.28     36.00 o 
   7  12   3       52.43       59.10     24.98 o 
   1  13   3        0.18       19.07     14.05 o 
   2  13   3      595.75      646.43     33.54 o 
   3  13   3       26.77       31.89     14.17 o 
   4  13   3      175.33      203.99     21.07 o 
   5  13   3       90.95      131.45     22.96 o 
   6  13   3        0.23        9.98     24.42 o 
   7  13   3        2.40        8.75     26.09 o 
   0  14   3      118.40      187.30     51.09 o 
   1  14   3       95.88      123.03     16.80 o 
   2  14   3       21.82       12.29     14.79 o 
   3  14   3      163.77      188.09     36.13 o 
   4  14   3      108.84      122.91     22.40 o 
   5  14   3      163.07      187.69     25.37 o 
   6  14   3        5.48       43.36     23.97 o 
   1  15   3       67.38       52.21     25.56 o 
   2  15   3       22.71       43.19     16.80 o 
   3  15   3       29.16       49.46     17.82 o 
   4  15   3      228.43      251.30     30.85 o 
   5  15   3        1.14       31.49     22.83 o 
   0  16   3     1295.27     1132.64    100.42 o 
   1  16   3        7.93        1.51     18.15 o 
   2  16   3        0.01       14.64     20.26 o 
   3  16   3        3.18        6.06     17.26 o 
   4  16   3       87.40      123.23     27.93 o 
   1  17   3       10.31       -0.70     20.43 o 
   2  17   3       12.84       69.51     32.00 o 
   3  17   3       20.01       52.64     38.97 o 
   0  18   3       38.33       75.04     34.90 o 
   1  18   3        1.81       -4.99     39.26 o 
   0   0   4     8773.54     8852.98    162.74 o 
   1   0   4    11828.49    12894.73    157.97 o 
   2   0   4     4733.76     5048.55     69.40 o 
   3   0   4     6119.14     6518.04    102.98 o 
   4   0   4      105.82       95.36     14.49 o 
   5   0   4     4886.12     5042.89    133.57 o 
   6   0   4       94.03      156.50     29.19 o 
   7   0   4      731.34      714.94     38.25 o 
   8   0   4       15.22       34.76     19.36 o 
   9   0   4     2549.66     2820.48    120.67 o 
  10   0   4      675.62      652.48     71.82 o 
   1   1   4    21727.11    22808.99    182.90 o 
   2   1   4       44.26       60.54      5.32 o 
   3   1   4     8624.61     9451.85    106.14 o 
   4   1   4     6778.26     7352.06     89.72 o 
   5   1   4     1262.30     1316.24     29.52 o 
   6   1   4     2330.29     2194.37     50.76 o 
   7   1   4       85.88       88.74     14.44 o 
   8   1   4       79.32       85.28     14.90 o 
   9   1   4       23.82       46.87     21.59 o 
  10   1   4       24.16       72.09     39.19 o 
   0   2   4       95.89      123.85      7.28 o 
   1   2   4     2174.51     2099.28     22.14 o 
   2   2   4     6215.47     6901.67     65.20 o 
   3   2   4      568.30      552.64     12.50 o 
   4   2   4       80.85       81.63      8.91 o 
   5   2   4       90.51       95.46      9.13 o 
   6   2   4      319.22      352.65     17.51 o 
   7   2   4        0.26       -5.60     11.28 o 
   8   2   4       42.97       83.49     24.44 o 
   9   2   4      103.72       77.81     31.00 o 
  10   2   4       15.54       65.02     47.97 o 
   1   3   4       61.86       67.14      4.46 o 
   2   3   4     7907.84     8522.58     75.01 o 
   3   3   4    15655.68    17367.55    146.77 o 
   4   3   4      423.50      484.69     15.81 o 
   5   3   4       22.74       33.89      9.83 o 
   6   3   4      248.35      244.98     15.14 o 
   7   3   4      652.79      624.33     30.13 o 
   8   3   4        0.14       11.24     18.64 o 
   9   3   4        1.55        9.23     23.31 o 
  10   3   4      120.00       74.00     40.31 o 
   0   4   4       19.60        0.82      4.61 o 
   1   4   4      449.05      464.72      8.91 o 
   2   4   4     1572.48     1516.98     20.19 o 
   3   4   4        0.39        6.75      5.06 o 
   4   4   4     7485.80     7820.40     79.14 o 
   5   4   4     3667.13     3542.65     47.18 o 
   6   4   4      602.31      616.22     30.36 o 
   7   4   4     1209.89     1172.63     41.98 o 
   8   4   4       53.62       60.55     21.37 o 
   9   4   4     1444.77     1524.86     87.59 o 
   1   5   4      209.99      221.33      6.94 o 
   2   5   4     3031.26     3426.69     39.85 o 
   3   5   4      662.79      650.94     14.02 o 
   4   5   4      947.78     1029.37     20.35 o 
   5   5   4        2.52       10.79      7.60 o 
   6   5   4     4213.72     3991.08    113.42 o 
   7   5   4      263.38      298.01     36.04 o 
   8   5   4       59.06       52.24     22.17 o 
   9   5   4      501.20      511.67     41.07 o 
   0   6   4       42.13       23.50      6.93 o 
   1   6   4        0.10       12.26      4.63 o 
   2   6   4     1571.76     1647.84     22.93 o 
   3   6   4     2800.66     2910.40     35.64 o 
   4   6   4        0.01        6.56      6.86 o 
   5   6   4      526.85      550.87     24.48 o 
   6   6   4        0.00      -11.95     12.98 o 
   7   6   4      152.92      194.10     25.73 o 
   8   6   4      885.28      877.75     56.75 o 
   9   6   4        0.34       -3.38     25.65 o 
   1   7   4    10201.78    10511.00     98.00 o 
   2   7   4      395.23      456.37     13.05 o 
   3   7   4     6562.97     6790.99     75.27 o 
   4   7   4       38.40       34.68     10.00 o 
   5   7   4      113.69       91.23     14.25 o 
   6   7   4      481.20      525.78     44.79 o 
   7   7   4       73.03       73.09     19.29 o 
   8   7   4      444.09      452.38     75.54 o 
   9   7   4      102.11       68.81     28.83 o 
   0   8   4    12212.56    13184.55    157.41 o 
   1   8   4     2148.35     2076.40     28.31 o 
   2   8   4      366.07      320.09     10.19 o 
   3   8   4      873.24      829.36     26.99 o 
   4   8   4       91.27       82.85     11.83 o 
   5   8   4      532.70      496.14     26.05 o 
   6   8   4      524.64      516.34     40.59 o 
   7   8   4       31.74       32.43     16.89 o 
   8   8   4       11.95       39.52     25.34 o 
   9   8   4      974.28      970.95     57.48 o 
   1   9   4     1632.74     1592.11     29.65 o 
   2   9   4      180.26      200.63     11.97 o 
   3   9   4       32.73       28.19     10.09 o 
   4   9   4     1069.34     1011.89     30.35 o 
   5   9   4     1106.63     1174.19     40.39 o 
   6   9   4      929.23      939.80     42.31 o 
   7   9   4      467.18      477.28     41.23 o 
   8   9   4       12.97       -8.48     22.21 o 
   0  10   4      169.86      193.18     19.78 o 
   1  10   4      572.87      608.67     15.79 o 
   2  10   4        2.51       -0.21     10.50 o 
   3  10   4       22.59       19.65     10.69 o 
   4  10   4      539.98      533.36     33.89 o 
   5  10   4       77.64       88.47     17.85 o 
   6  10   4      160.28      140.91     20.29 o 
   7  10   4      669.48      597.73     41.06 o 
   8  10   4       33.71       -5.11     23.87 o 
   1  11   4      883.22      850.26     34.53 o 
   2  11   4     1866.78     1947.76     51.72 o 
   3  11   4      440.65      475.85     25.92 o 
   4  11   4        3.01        4.31     13.60 o 
   5  11   4      148.88      153.18     19.14 o 
   6  11   4      387.32      422.90     28.51 o 
   7  11   4      983.63     1049.53     53.15 o 
   8  11   4      249.40      288.07     77.63 o 
   0  12   4     8222.39     7857.70    224.91 o 
   1  12   4      191.43      181.39     16.39 o 
   2  12   4        6.73        0.51     10.87 o 
   3  12   4       51.51       50.05     15.12 o 
   4  12   4       50.17       39.65     15.53 o 
   5  12   4      275.25      281.77     24.63 o 
   6  12   4      175.67      189.89     24.20 o 
   7  12   4        0.07       16.39     25.29 o 
   1  13   4      263.96      251.01     22.25 o 
   2  13   4      277.39      204.63     20.90 o 
   3  13   4       69.82       80.62     17.24 o 
   4  13   4        0.17       -5.91     15.20 o 
   5  13   4       18.68       46.83     18.68 o 
   6  13   4      206.56      209.30     28.61 o 
   7  13   4        1.99        1.30     27.48 o 
   0  14   4     1010.49      826.92     57.04 o 
   1  14   4      213.09      184.47     19.26 o 
   2  14   4      463.89      395.81     25.03 o 
   3  14   4      160.78      116.53     17.38 o 
   4  14   4        0.06       -6.53     14.63 o 
   5  14   4      272.80      335.55     29.25 o 
   6  14   4       97.16      111.31     25.80 o 
   1  15   4      514.09      563.77     35.66 o 
   2  15   4      153.97      146.20     19.90 o 
   3  15   4      671.41      659.79     52.74 o 
   4  15   4      100.06       97.74     20.10 o 
   5  15   4       14.32       38.45     20.52 o 
   0  16   4      250.15      279.03     41.15 o 
   1  16   4      407.46      423.89     34.09 o 
   2  16   4       56.95       61.35     25.26 o 
   3  16   4       32.25       36.34     20.93 o 
   4  16   4      139.77      142.73     24.75 o 
   1  17   4        7.52       22.72     22.71 o 
   2  17   4       40.93       28.95     30.41 o 
   3  17   4      130.94      112.22     26.02 o 
   0  18   4      512.91      496.80     54.98 o 
   1  18   4       20.51       63.95     24.99 o 
   1   1   5     7981.48     8340.40     75.07 o 
   2   1   5     7021.23     7477.20     74.14 o 
   3   1   5     8025.55     9016.92     95.77 o 
   4   1   5     1628.76     1902.47     31.53 o 
   5   1   5      247.16      238.92     13.54 o 
   6   1   5     3839.24     3452.47     76.47 o 
   7   1   5       98.54       60.32     15.37 o 
   8   1   5     1007.44     1025.77     33.66 o 
   9   1   5      223.58      267.43     58.17 o 
  10   1   5      486.66      578.39     55.77 o 
   0   2   5     1875.14     1924.78     31.48 o 
   1   2   5      227.23      200.69      6.00 o 
   2   2   5      337.98      309.83      8.10 o 
   3   2   5     2827.50     3171.62     36.93 o 
   4   2   5     3089.90     2986.75     42.11 o 
   5   2   5      140.09      161.39     10.74 o 
   6   2   5        0.68       -8.66      8.66 o 
   7   2   5        0.02       -5.37     11.05 o 
   8   2   5      312.58      324.16     23.62 o 
   9   2   5        4.11       57.58     24.83 o 
  10   2   5      762.71      604.77     68.31 o 
   1   3   5     3172.68     3105.85     30.10 o 
   2   3   5    15947.89    17293.05    137.83 o 
   3   3   5     4016.67     4392.25     45.25 o 
   4   3   5      708.94      760.28     15.78 o 
   5   3   5       56.21       51.51      8.53 o 
   6   3   5      886.35      839.70     25.37 o 
   7   3   5        0.44        8.13     12.20 o 
   8   3   5      616.48      591.44     32.77 o 
   9   3   5        3.92        2.67     27.67 o 
  10   3   5      752.37      810.59     53.70 o 
   0   4   5       39.88       25.44      7.96 o 
   1   4   5      639.30      608.03     11.19 o 
   2   4   5        5.19       -3.19      3.90 o 
   3   4   5      602.02      637.36     12.95 o 
   4   4   5       55.41       47.10      7.07 o 
   5   4   5      413.30      437.28     13.45 o 
   6   4   5      348.89      313.08     17.62 o 
   7   4   5      671.45      652.39     32.92 o 
   8   4   5        5.70       15.94     19.94 o 
   9   4   5        0.26        5.55     23.49 o 
   1   5   5     1971.18     1862.68     22.04 o 
   2   5   5     1367.01     1332.97     18.76 o 
   3   5   5     2861.49     3058.08     36.38 o 
   4   5   5      301.62      242.69     13.23 o 
   5   5   5        1.64        5.97      7.82 o 
   6   5   5     5183.15     4873.32     76.41 o 
   7   5   5      133.38      139.93     22.76 o 
   8   5   5      282.23      247.19     28.81 o 
   9   5   5        0.00      -10.80     23.98 o 
   0   6   5     5948.71     6468.38     90.81 o 
   1   6   5     1732.77     1847.34     22.77 o 
   2   6   5     1642.44     1736.68     22.82 o 
   3   6   5       28.22       32.73      6.19 o 
   4   6   5      874.96      856.27     19.35 o 
   5   6   5       32.41       25.49      9.67 o 
   6   6   5      106.29      102.75     16.11 o 
   7   6   5      498.62      460.96     42.37 o 
   8   6   5      645.01      582.69     39.77 o 
   9   6   5      124.99      142.36     31.11 o 
   1   7   5      471.01      434.62     10.66 o 
   2   7   5     2257.47     2397.00     28.85 o 
   3   7   5      163.42      202.43     12.84 o 
   4   7   5      273.26      254.75     18.71 o 
   5   7   5      174.23      201.49     16.11 o 
   6   7   5     1029.71     1002.94     35.55 o 
   7   7   5      978.10      969.86     41.83 o 
   8   7   5       97.37       94.54     25.15 o 
   9   7   5       51.52       54.70     29.77 o 
   0   8   5     5043.26     5258.77     73.54 o 
   1   8   5     1033.09     1099.45     21.08 o 
   2   8   5     2122.58     2166.07     26.47 o 
   3   8   5      128.92      102.44     10.17 o 
   4   8   5      186.90      138.76     14.09 o 
   5   8   5      823.66      793.48     29.91 o 
   6   8   5      220.30      176.87     18.71 o 
   7   8   5      635.93      658.50     36.32 o 
   8   8   5      119.57      153.29     28.08 o 
   9   8   5       56.38       75.10     30.03 o 
   1   9   5        0.10       15.06      6.11 o 
   2   9   5     4548.89     4294.55     71.24 o 
   3   9   5      144.13      125.85     14.24 o 
   4   9   5      109.29      114.51     14.51 o 
   5   9   5       62.29       50.15     14.42 o 
   6   9   5     2569.14     2641.08     66.48 o 
   7   9   5        2.41       -8.45     17.78 o 
   8   9   5      353.21      410.70     57.99 o 
   0  10   5      828.31      864.83     24.74 o 
   1  10   5      197.69      201.76     10.42 o 
   2  10   5      300.95      284.68     14.03 o 
   3  10   5     2002.64     1893.04     45.17 o 
   4  10   5     3888.11     3874.81     72.56 o 
   5  10   5       10.39       24.93     15.52 o 
   6  10   5      429.40      443.29     43.22 o 
   7  10   5       69.86       60.36     21.27 o 
   8  10   5      506.02      575.05     40.67 o 
   1  11   5        5.79       -1.66      9.49 o 
   2  11   5      971.38      938.27     26.98 o 
   3  11   5        9.90       23.56     11.32 o 
   4  11   5      142.71       93.32     15.98 o 
   5  11   5      113.87      100.06     18.88 o 
   6  11   5      314.04      287.12     25.78 o 
   7  11   5      152.59      181.40     27.79 o 
   8  11   5        9.53       19.42     23.31 o 
   0  12   5     4911.11     4684.33    142.87 o 
   1  12   5      159.90      174.53     14.89 o 
   2  12   5        0.68        3.88     10.73 o 
   3  12   5       74.86       65.40     13.94 o 
   4  12   5       89.99       42.61     15.51 o 
   5  12   5      351.95      403.92     27.25 o 
   6  12   5     1249.33     1083.99     46.95 o 
   7  12   5       95.50      114.35     23.72 o 
   1  13   5        4.35        4.62     12.39 o 
   2  13   5      585.74      573.74     31.81 o 
   3  13   5      159.12      153.04     17.25 o 
   4  13   5      471.83      458.30     29.98 o 
   5  13   5       55.66       61.79     17.95 o 
   6  13   5     2011.66     2064.41     66.57 o 
   7  13   5      493.54      432.23     34.38 o 
   0  14   5      648.92      689.53     52.25 o 
   1  14   5     1296.23     1245.69     44.19 o 
   2  14   5       43.62       44.25     15.17 o 
   3  14   5       61.72       71.66     16.26 o 
   4  14   5      305.64      281.32     22.80 o 
   5  14   5       16.45       32.86     18.34 o 
   6  14   5      159.70      174.86     30.56 o 
   1  15   5        4.40       18.84     20.69 o 
   2  15   5      219.30      232.90     23.40 o 
   3  15   5      205.16      188.45     23.74 o 
   4  15   5       16.89       25.04     17.35 o 
   5  15   5        3.20       52.80     20.92 o 
   0  16   5     2414.65     2228.80    254.18 o 
   1  16   5      422.42      370.86     37.31 o 
   2  16   5       18.93       27.83     19.14 o 
   3  16   5       24.30       23.15     19.23 o 
   4  16   5      521.41      530.49     33.97 o 
   1  17   5       24.29       39.99     21.70 o 
   2  17   5      882.18     1067.44     53.49 o 
   3  17   5        0.82       28.98     24.20 o 
   0  18   5      373.30      413.33     51.97 o 
   0   0   6    32462.22    33108.81    503.66 o 
   1   0   6     5732.40     5892.23     89.28 o 
   2   0   6      115.63      132.20      8.11 o 
   3   0   6       92.02       99.86      9.46 o 
   4   0   6      125.66      129.10     11.26 o 
   5   0   6    11287.42    11473.36    158.74 o 
   6   0   6      577.43      559.59     24.70 o 
   7   0   6       11.69        1.86     20.93 o 
   8   0   6     1695.31     1548.39     63.19 o 
   9   0   6     1373.00     1412.88     85.33 o 
  10   0   6       25.92       64.28     50.02 o 
   1   1   6      647.12      577.75     10.62 o 
   2   1   6     6857.80     7458.35     70.77 o 
   3   1   6    17384.93    18567.38    183.64 o 
   4   1   6      146.87      101.71      9.25 o 
   5   1   6       38.26       24.85      7.83 o 
   6   1   6        0.33        0.82      8.16 o 
   7   1   6     1784.93     1793.39     40.41 o 
   8   1   6       90.34       84.45     17.41 o 
   9   1   6      148.34      164.54     29.89 o 
  10   1   6       95.97      100.38     40.67 o 
   0   2   6      296.47      308.51      9.87 o 
   1   2   6      769.86      726.03     11.48 o 
   2   2   6      202.10      194.85      7.24 o 
   3   2   6     1185.53     1173.89     20.24 o 
   4   2   6      141.12      117.19      8.61 o 
   5   2   6        3.27       -6.91      6.91 o 
   6   2   6      334.98      328.28     14.26 o 
   7   2   6        1.52       -8.96     10.58 o 
   8   2   6      316.35      336.57     26.62 o 
   9   2   6        0.53      -14.59     25.67 o 
  10   2   6       41.91       52.07     40.72 o 
   1   3   6    23210.97    24110.80    195.84 o 
   2   3   6     1957.84     2067.34     23.76 o 
   3   3   6     2916.94     3184.74     34.54 o 
   4   3   6     2721.93     3102.96     38.05 o 
   5   3   6       22.54       31.43      7.36 o 
   6   3   6       75.65       75.15     12.33 o 
   7   3   6      954.59      905.52     33.28 o 
   8   3   6      182.96      211.91     21.30 o 
   9   3   6        1.75        1.84     28.70 o 
   0   4   6    19152.68    20372.55    226.46 o 
   1   4   6     3798.26     3804.17     36.89 o 
   2   4   6      728.25      758.91     12.95 o 
   3   4   6      219.50      217.45      8.07 o 
   4   4   6     4760.65     4972.01     53.08 o 
   5   4   6     3536.72     3583.96     46.59 o 
   6   4   6      250.38      224.24     15.22 o 
   7   4   6        1.45        6.64     12.75 o 
   8   4   6     1456.50     1413.24     59.55 o 
   9   4   6     1371.05     1385.50    116.20 o 
   1   5   6        0.38        2.09      4.16 o 
   2   5   6     2845.11     3054.11     32.67 o 
   3   5   6     3465.74     3522.17     37.76 o 
   4   5   6      338.61      331.55     14.71 o 
   5   5   6      407.44      403.36     14.43 o 
   6   5   6      220.09      250.51     18.99 o 
   7   5   6        5.87       24.38     17.83 o 
   8   5   6      150.56      144.97     23.29 o 
   9   5   6      460.41      469.57     41.32 o 
   0   6   6       13.86       30.16      8.81 o 
   1   6   6     1376.81     1387.47     19.35 o 
   2   6   6      309.23      420.28     10.53 o 
   3   6   6     1020.83      989.58     19.17 o 
   4   6   6     2212.40     2314.15     33.93 o 
   5   6   6      360.40      340.13     16.29 o 
   6   6   6      133.26      133.05     15.06 o 
   7   6   6      441.30      381.70     30.08 o 
   8   6   6       31.28       31.09     19.99 o 
   9   6   6      751.02      765.29     51.10 o 
   1   7   6     5508.75     5359.76     51.91 o 
   2   7   6       31.46       21.86      5.52 o 
   3   7   6     2566.42     2527.72     40.59 o 
   4   7   6       76.05       68.01      9.27 o 
   5   7   6       32.13       25.64     10.95 o 
   6   7   6       38.64       35.18     13.54 o 
   7   7   6     2561.93     2277.47     64.53 o 
   8   7   6      438.22      435.21     32.83 o 
   9   7   6       65.90       71.32     30.38 o 
   0   8   6     1064.20     1170.93     27.05 o 
   1   8   6      918.13      848.23     15.96 o 
   2   8   6       18.40       19.32      5.48 o 
   3   8   6      454.26      464.31     14.53 o 
   4   8   6      942.43     1015.37     32.93 o 
   5   8   6     1801.48     1497.99     59.70 o 
   6   8   6      279.35      273.39     23.90 o 
   7   8   6      315.17      297.59     27.16 o 
   8   8   6       31.58       13.09     21.29 o 
   9   8   6      321.06      341.34     40.95 o 
   1   9   6      441.68      466.32     13.22 o 
   2   9   6        9.75       13.67      7.45 o 
   3   9   6     1796.50     1697.24     36.03 o 
   4   9   6      130.32      119.91     14.24 o 
   5   9   6        8.85       32.81     13.24 o 
   6   9   6      656.27      615.62     30.41 o 
   7   9   6      421.07      375.02     27.22 o 
   8   9   6       11.75       18.36     19.38 o 
   0  10   6      137.79      135.17     12.57 o 
   1  10   6      135.66      130.03     10.78 o 
   2  10   6       19.72       23.27      9.32 o 
   3  10   6      776.50      747.82     24.64 o 
   4  10   6      196.94      209.08     17.70 o 
   5  10   6     1134.57     1100.22     38.41 o 
   6  10   6       26.16       32.65     16.47 o 
   7  10   6      128.03      124.73     20.93 o 
   8  10   6       28.17       43.72     22.17 o 
   1  11   6     2562.80     2475.86     40.94 o 
   2  11   6     2059.12     1941.38     39.51 o 
   3  11   6     1824.22     1647.32     37.85 o 
   4  11   6       45.19       52.60     12.33 o 
   5  11   6      163.08      119.10     17.55 o 
   6  11   6        0.86        6.50     16.52 o 
   7  11   6      169.45      168.63     30.69 o 
   0  12   6      198.43      252.64     23.12 o 
   1  12   6      345.92      324.12     17.12 o 
   2  12   6       87.91       92.49     12.68 o 
   3  12   6        1.53       16.62     12.07 o 
   4  12   6      751.63      792.65     37.51 o 
   5  12   6      158.15      161.16     23.96 o 
   6  12   6       50.98       60.46     20.25 o 
   7  12   6       53.62       32.86     20.98 o 
   1  13   6      233.89      203.39     18.62 o 
   2  13   6      266.59      289.13     20.39 o 
   3  13   6       26.63       15.10     17.63 o 
   4  13   6      106.70       95.02     17.44 o 
   5  13   6       42.44       38.79     17.69 o 
   6  13   6       72.91      114.26     23.11 o 
   0  14   6      367.07      271.62     46.75 o 
   1  14   6      312.69      309.33     25.01 o 
   2  14   6      213.40      213.27     20.20 o 
   3  14   6      193.94      173.79     19.06 o 
   4  14   6        2.45       22.42     16.21 o 
   5  14   6      451.90      426.88     27.44 o 
   6  14   6       78.22       70.14     24.57 o 
   1  15   6      936.62      929.37     45.23 o 
   2  15   6      148.25      144.00     22.95 o 
   3  15   6      244.55      257.12     24.44 o 
   4  15   6       87.59       94.41     23.16 o 
   5  15   6        4.20       15.14     21.79 o 
   0  16   6      474.46      474.38     50.00 o 
   1  16   6        6.35       43.68     46.14 o 
   2  16   6        0.03       13.59     20.45 o 
   3  16   6       70.42       78.08     21.78 o 
   4  16   6      196.46      193.59     27.64 o 
   1  17   6       14.78       49.67     23.45 o 
   2  17   6        5.64       24.98     29.81 o 
   3  17   6      125.88      136.11     27.58 o 
   1   1   7     1144.00     1172.50     16.78 o 
   2   1   7     2168.50     2192.16     27.21 o 
   3   1   7     4936.54     5489.56     60.44 o 
   4   1   7      229.43      221.64     11.18 o 
   5   1   7       94.32       99.52      9.22 o 
   6   1   7      132.50      157.68     12.06 o 
   7   1   7      678.29      635.11     22.71 o 
   8   1   7       85.85       98.82     18.24 o 
   9   1   7       65.20       53.21     36.94 o 
  10   1   7      369.29      369.16     58.87 o 
   0   2   7     2387.85     2245.29     33.41 o 
   1   2   7     5272.16     5346.18     47.63 o 
   2   2   7     1271.67     1449.91     20.19 o 
   3   2   7     7973.15     8562.68     83.46 o 
   4   2   7     1554.28     1398.40     25.03 o 
   5   2   7     1729.52     1761.01     33.22 o 
   6   2   7       41.39       30.59      8.87 o 
   7   2   7      402.19      336.34     18.12 o 
   8   2   7      135.67      126.78     21.29 o 
   9   2   7     1495.69     1822.62     68.65 o 
   1   3   7      283.61      315.01      8.26 o 
   2   3   7       83.80      127.48      6.32 o 
   3   3   7      357.13      367.63     12.55 o 
   4   3   7     1465.37     1657.36     27.15 o 
   5   3   7       31.23       40.59      8.73 o 
   6   3   7      275.03      247.76     14.12 o 
   7   3   7      634.55      658.98     24.19 o 
   8   3   7      581.16      529.96     32.55 o 
   9   3   7      345.73      393.99     37.18 o 
   0   4   7      339.43      274.24     13.70 o 
   1   4   7     2098.07     2113.91     25.55 o 
   2   4   7     4138.83     4411.86     43.14 o 
   3   4   7      307.40      323.10     11.63 o 
   4   4   7      816.61      862.02     16.77 o 
   5   4   7      680.68      711.79     17.78 o 
   6   4   7        1.73       18.53      9.50 o 
   7   4   7        9.30      -12.14     12.14 o 
   8   4   7      122.21       91.01     23.02 o 
   9   4   7      306.04      365.10     36.08 o 
   1   5   7      182.26      173.41      7.39 o 
   2   5   7     1163.24     1051.26     16.48 o 
   3   5   7     5354.15     5472.31     53.54 o 
   4   5   7        0.21        8.99      5.94 o 
   5   5   7      139.52      125.55      9.83 o 
   6   5   7      499.66      476.81     20.61 o 
   7   5   7     1175.22     1138.28     39.37 o 
   8   5   7      418.55      413.85     34.98 o 
   9   5   7       19.24       -9.88     25.72 o 
   0   6   7       20.18        3.17      6.00 o 
   1   6   7     2001.77     1789.77     23.29 o 
   2   6   7        1.23        5.54      4.90 o 
   3   6   7     6153.12     6421.78     61.44 o 
   4   6   7     1602.33     1570.02     25.75 o 
   5   6   7      965.41      928.51     22.18 o 
   6   6   7       76.04       66.26     12.30 o 
   7   6   7       19.07       12.06     16.66 o 
   8   6   7      229.17      252.52     30.36 o 
   9   6   7      667.30      679.97     49.05 o 
   1   7   7       16.88       13.71      5.44 o 
   2   7   7       13.36       10.01      5.26 o 
   3   7   7       27.95       17.78      6.54 o 
   4   7   7     1169.70     1246.60     24.97 o 
   5   7   7       10.20        6.75      9.77 o 
   6   7   7      118.21      102.62     13.96 o 
   7   7   7       28.78       35.79     16.25 o 
   8   7   7      185.38      202.50     31.21 o 
   9   7   7      269.32      287.26     37.22 o 
   0   8   7      115.79      103.80     11.27 o 
   1   8   7       55.12       72.72      6.86 o 
   2   8   7       56.16       66.10      6.58 o 
   3   8   7      111.75      124.19      9.51 o 
   4   8   7      440.43      414.69     20.30 o 
   5   8   7     4247.39     4019.81     78.85 o 
   6   8   7       33.80       37.08     17.11 o 
   7   8   7       85.49       71.15     19.55 o 
   8   8   7       77.26       97.07     25.42 o 
   1   9   7       44.34       51.52      7.29 o 
   2   9   7        2.43        6.75      7.26 o 
   3   9   7     2043.06     1900.12     49.64 o 
   4   9   7       48.71       28.18     11.11 o 
   5   9   7        0.10       21.76     11.54 o 
   6   9   7     1632.10     1494.65     72.86 o 
   7   9   7     1461.54     1435.35     48.76 o 
   8   9   7       84.53      124.19     23.88 o 
   0  10   7     3094.97     3092.49     53.51 o 
   1  10   7     1218.12     1187.17     23.81 o 
   2  10   7       97.51       91.67     10.79 o 
   3  10   7      398.24      387.25     18.38 o 
   4  10   7       95.07      136.44     14.15 o 
   5  10   7      733.86      760.60     28.82 o 
   6  10   7       23.24       26.06     15.92 o 
   7  10   7      165.16      174.50     22.39 o 
   8  10   7      152.16      188.89     26.47 o 
   1  11   7     1404.77     1352.11     29.10 o 
   2  11   7       72.68      102.40     12.48 o 
   3  11   7       63.79       82.39     12.18 o 
   4  11   7        5.47       -7.89     10.73 o 
   5  11   7       41.94       37.73     14.37 o 
   6  11   7        4.42       -9.96     18.08 o 
   7  11   7       20.02       21.17     20.20 o 
   0  12   7      436.08      406.55     26.06 o 
   1  12   7     3845.84     3730.15     55.03 o 
   2  12   7      205.28      211.60     15.49 o 
   3  12   7      595.12      569.52     23.50 o 
   4  12   7      412.85      420.26     25.16 o 
   5  12   7      129.72      150.78     18.72 o 
   6  12   7       40.25       33.86     20.05 o 
   7  12   7      199.14      209.80     26.49 o 
   1  13   7      266.19      306.89     28.14 o 
   2  13   7      661.90      599.53     24.83 o 
   3  13   7      740.67      663.54     26.37 o 
   4  13   7       77.57       62.82     16.17 o 
   5  13   7       96.11      140.30     21.20 o 
   6  13   7      894.44      982.51     74.50 o 
   0  14   7      763.50      708.89     89.42 o 
   1  14   7      239.62      252.87     23.90 o 
   2  14   7       93.01      116.75     17.65 o 
   3  14   7      728.21      803.29     32.26 o 
   4  14   7       29.09       40.57     16.64 o 
   5  14   7       59.22       40.61     25.99 o 
   6  14   7       22.06       22.35     22.54 o 
   1  15   7      366.66      286.30     28.46 o 
   2  15   7        0.54       24.35     18.53 o 
   3  15   7      181.40      216.26     24.92 o 
   4  15   7       19.58       19.12     18.31 o 
   5  15   7       49.56       53.48     22.48 o 
   0  16   7     2177.71     1860.09     93.78 o 
   1  16   7      388.82      340.65     32.06 o 
   2  16   7       71.32       97.17     22.07 o 
   3  16   7      128.63      163.91     24.79 o 
   4  16   7        1.57      -19.62     19.62 o 
   1  17   7       23.13       22.31     24.26 o 
   2  17   7       67.73       85.18     24.02 o 
   0   0   8    11854.88    12437.86    249.80 o 
   1   0   8        1.42        0.57      4.76 o 
   2   0   8    12524.68    13304.08    191.61 o 
   3   0   8       61.32       53.68      7.98 o 
   4   0   8     7638.10     7705.60    110.24 o 
   5   0   8       44.19       39.05     13.28 o 
   6   0   8      219.34      205.96     17.49 o 
   7   0   8      587.34      483.03     29.58 o 
   8   0   8      209.06      214.78     33.68 o 
   9   0   8      166.40      176.41     61.75 o 
   1   1   8     2228.71     2259.92     27.24 o 
   2   1   8     1381.46     1376.20     20.34 o 
   3   1   8       84.05       86.48      6.20 o 
   4   1   8       31.56       50.62      6.89 o 
   5   1   8       52.09       60.48      8.01 o 
   6   1   8       26.37       -1.73      9.33 o 
   7   1   8        1.72       -4.65     10.21 o 
   8   1   8      184.44      200.36     27.67 o 
   9   1   8      527.42      665.06     43.92 o 
   0   2   8      340.28      385.21     11.96 o 
   1   2   8      548.14      569.95     11.87 o 
   2   2   8      278.07      278.08      8.04 o 
   3   2   8       70.98       65.70      6.46 o 
   4   2   8      521.60      581.37     15.84 o 
   5   2   8      231.13      218.31     11.92 o 
   6   2   8        0.03       11.39     10.36 o 
   7   2   8      224.12      239.78     16.46 o 
   8   2   8       65.61       76.75     19.91 o 
   9   2   8       52.75       57.87     27.92 o 
   1   3   8      171.47      191.98      6.79 o 
   2   3   8      102.57      111.00      5.90 o 
   3   3   8      658.13      625.98     13.55 o 
   4   3   8     1539.02     1543.32     26.36 o 
   5   3   8      235.28      242.71     12.68 o 
   6   3   8       46.78       95.60     11.00 o 
   7   3   8     1474.22     1376.41     32.22 o 
   8   3   8      402.06      503.12     31.92 o 
   9   3   8       21.13        8.34     37.60 o 
   0   4   8     3641.33     3548.63     56.19 o 
   1   4   8     1745.67     1681.29     26.51 o 
   2   4   8      315.54      318.57      9.02 o 
   3   4   8     1171.12     1235.49     19.20 o 
   4   4   8     3413.30     3115.87     72.66 o 
   5   4   8     1141.54     1061.83     21.94 o 
   6   4   8      830.97      775.86     22.50 o 
   7   4   8      825.72      754.03     28.72 o 
   8   4   8      376.73      360.40     32.49 o 
   9   4   8      101.05       81.35     28.20 o 
   1   5   8       78.69       76.73      6.11 o 
   2   5   8     1243.22     1368.46     19.81 o 
   3   5   8     9474.53    10249.45     90.60 o 
   4   5   8      886.12      873.91     19.32 o 
   5   5   8      191.41      191.78     12.54 o 
   6   5   8      350.57      373.30     18.61 o 
   7   5   8       68.16       63.44     21.24 o 
   8   5   8        0.78       47.08     21.96 o 
   9   5   8        3.71      -29.45     29.45 o 
   0   6   8      986.29     1055.80     27.02 o 
   1   6   8       44.89       68.79      8.59 o 
   2   6   8       51.26       65.94      6.19 o 
   3   6   8      726.30      730.87     14.79 o 
   4   6   8      480.91      443.45     13.77 o 
   5   6   8       74.74       80.76      9.90 o 
   6   6   8       87.92       97.78     14.02 o 
   7   6   8        4.84        6.49     13.86 o 
   8   6   8      154.16      190.20     37.58 o 
   9   6   8        1.58       14.20     27.24 o 
   1   7   8      359.87      344.24     11.90 o 
   2   7   8     1992.24     1915.76     27.05 o 
   3   7   8       18.01       11.68      7.08 o 
   4   7   8      643.72      673.91     18.64 o 
   5   7   8      541.95      561.21     22.13 o 
   6   7   8        3.22       11.69     13.14 o 
   7   7   8        1.78       15.47     14.02 o 
   8   7   8      519.31      535.99     42.09 o 
   9   7   8        2.93      -26.02     26.02 o 
   0   8   8     4659.31     4539.18     74.18 o 
   1   8   8        0.09        2.92      6.01 o 
   2   8   8      137.53      154.25      8.34 o 
   3   8   8       23.50       11.11      7.70 o 
   4   8   8     1185.76     1128.12     29.69 o 
   5   8   8      549.05      573.52     23.22 o 
   6   8   8       11.74        2.43     13.22 o 
   7   8   8      170.95      168.25     20.07 o 
   8   8   8     1073.48     1044.45     56.16 o 
   1   9   8      589.65      615.68     15.73 o 
   2   9   8      345.34      363.70     13.86 o 
   3   9   8     1313.26     1295.13     30.27 o 
   4   9   8        4.37       -0.82      9.74 o 
   5   9   8      143.20      133.39     15.22 o 
   6   9   8       35.07       61.46     16.01 o 
   7   9   8       75.68       87.59     21.88 o 
   8   9   8       30.42       13.47     20.50 o 
   0  10   8      155.25      171.40     14.00 o 
   1  10   8      451.96      458.07     15.48 o 
   2  10   8       71.03       68.88     11.49 o 
   3  10   8        7.23       25.71     11.06 o 
   4  10   8        6.42       -6.89     10.32 o 
   5  10   8       28.59       28.37     12.31 o 
   6  10   8      423.41      431.35     26.04 o 
   7  10   8       35.60       33.80     19.19 o 
   8  10   8      160.01      143.72     27.10 o 
   1  11   8      387.23      344.42     15.79 o 
   2  11   8      686.48      660.86     23.16 o 
   3  11   8       52.16       78.64     12.64 o 
   4  11   8        2.91       21.18     12.25 o 
   5  11   8        0.28       -3.25     13.72 o 
   6  11   8      208.72      180.83     23.17 o 
   7  11   8       39.21       38.15     20.20 o 
   0  12   8     1021.04     1020.82     40.20 o 
   1  12   8        3.92       12.01      9.91 o 
   2  12   8       28.61       44.42     11.42 o 
   3  12   8      550.37      501.73     22.58 o 
   4  12   8      710.50      671.81     27.10 o 
   5  12   8      748.95      681.41     33.68 o 
   6  12   8      166.44      135.57     22.22 o 
   7  12   8       71.22       47.93     21.49 o 
   1  13   8        0.42       -6.51     12.78 o 
   2  13   8       84.67       95.38     14.35 o 
   3  13   8      470.32      431.01     22.60 o 
   4  13   8       69.79       81.17     18.12 o 
   5  13   8      109.00      110.78     21.06 o 
   6  13   8      126.79       82.60     21.90 o 
   0  14   8       90.66       47.62     25.53 o 
   1  14   8      266.02      206.51     22.19 o 
   2  14   8        3.47       -6.62     15.40 o 
   3  14   8       21.61       40.32     17.85 o 
   4  14   8      347.04      368.53     27.30 o 
   5  14   8       35.97       56.71     21.68 o 
   6  14   8       10.48       31.48     24.00 o 
   1  15   8       27.98       66.96     21.96 o 
   2  15   8      696.87      615.37     35.12 o 
   3  15   8        1.32        0.21     17.82 o 
   4  15   8        7.95       18.64     20.11 o 
   5  15   8      147.74      151.40     27.28 o 
   0  16   8       43.25       68.70     57.25 o 
   1  16   8       28.45       36.07     20.84 o 
   2  16   8       73.67       60.62     22.40 o 
   3  16   8       12.78       20.37     24.07 o 
   4  16   8      146.23      161.00     36.45 o 
   1  17   8       59.24       78.83     27.67 o 
   2  17   8        0.27      -10.31     24.67 o 
   1   1   9     7003.17     7054.09     60.86 o 
   2   1   9     2261.57     2564.78     31.67 o 
   3   1   9       96.47       64.18      5.71 o 
   4   1   9      387.95      422.83     12.49 o 
   5   1   9        3.22        2.87      7.08 o 
   6   1   9      308.71      297.95     14.54 o 
   7   1   9     3459.59     3143.97     59.14 o 
   8   1   9      155.80      153.27     20.99 o 
   9   1   9      112.60      118.40     30.38 o 
   0   2   9      202.36      214.95     10.04 o 
   1   2   9    10805.01    10939.23     91.06 o 
   2   2   9       40.72       50.44      5.82 o 
   3   2   9     7962.57     8427.68     88.39 o 
   4   2   9     2582.85     2632.49     38.15 o 
   5   2   9     2434.18     2152.82     35.68 o 
   6   2   9       99.19       73.33     10.40 o 
   7   2   9     1053.82     1006.16     30.02 o 
   8   2   9      146.99      187.84     20.46 o 
   9   2   9     2409.66     2580.89    112.16 o 
   1   3   9     2409.06     2342.51     26.51 o 
   2   3   9     1315.12     1378.38     20.05 o 
   3   3   9      397.93      444.97     11.04 o 
   4   3   9      444.97      415.50     12.87 o 
   5   3   9       27.33       28.50      7.95 o 
   6   3   9      158.67      188.22     12.31 o 
   7   3   9     1071.70     1040.13     30.45 o 
   8   3   9       27.70       31.03     19.33 o 
   9   3   9       14.26      -12.08     29.86 o 
   0   4   9      101.40      118.21     13.70 o 
   1   4   9      295.12      252.83      8.99 o 
   2   4   9     3845.87     4113.25     44.09 o 
   3   4   9      190.24      219.50      8.60 o 
   4   4   9      116.54      129.60      8.13 o 
   5   4   9      572.53      545.43     16.11 o 
   6   4   9      224.39      216.76     14.32 o 
   7   4   9       33.06       32.38     23.00 o 
   8   4   9        0.00       17.66     21.72 o 
   9   4   9      143.17      172.52     32.16 o 
   1   5   9     2909.82     2885.73     33.96 o 
   2   5   9      168.85      185.69      7.88 o 
   3   5   9      796.00      787.17     15.59 o 
   4   5   9        2.98       10.42      6.44 o 
   5   5   9       10.12       14.27      8.05 o 
   6   5   9       78.81       92.18     12.39 o 
   7   5   9     3230.13     3129.42     96.93 o 
   8   5   9        6.30        3.41     20.67 o 
   9   5   9       48.08       94.21     32.16 o 
   0   6   9    13710.00    15350.64    180.31 o 
   1   6   9     2165.92     2161.75     27.30 o 
   2   6   9       20.74        7.19      5.66 o 
   3   6   9     1124.87     1098.40     18.92 o 
   4   6   9        0.18        8.87      6.92 o 
   5   6   9     2523.94     2420.67     38.87 o 
   6   6   9       33.26       33.32     15.10 o 
   7   6   9      372.00      372.16     28.39 o 
   8   6   9      117.49      131.40     28.90 o 
   9   6   9     1154.45     1251.04     63.33 o 
   1   7   9       19.55       17.22      5.51 o 
   2   7   9      441.87      428.21     14.44 o 
   3   7   9       56.84       56.66      7.03 o 
   4   7   9      111.43      163.79     11.13 o 
   5   7   9        4.23       14.13     13.93 o 
   6   7   9       41.07       48.52     13.81 o 
   7   7   9      127.92      133.76     17.23 o 
   8   7   9       84.51       39.68     24.24 o 
   9   7   9        5.17        0.38     28.61 o 
   0   8   9      265.01      213.12     14.60 o 
   1   8   9     2796.82     2824.83     34.53 o 
   2   8   9      229.00      271.18     10.74 o 
   3   8   9      548.83      523.34     18.62 o 
   4   8   9       14.17       20.23     10.28 o 
   5   8   9      198.16      206.16     20.62 o 
   6   8   9       15.60       13.31     13.42 o 
   7   8   9       86.93       67.20     16.70 o 
   8   8   9        0.07       56.55     28.04 o 
   1   9   9      810.42      785.30     16.92 o 
   2   9   9       91.57       83.18      9.55 o 
   3   9   9     3455.97     3406.20     55.18 o 
   4   9   9      110.65      127.88     13.34 o 
   5   9   9      274.01      270.00     19.77 o 
   6   9   9        1.84       13.19     13.73 o 
   7   9   9      846.90      791.29     37.34 o 
   8   9   9       94.46       34.82     25.37 o 
   0  10   9      608.24      647.68     22.82 o 
   1  10   9     1018.01     1050.29     24.43 o 
   2  10   9       13.19        2.48      8.88 o 
   3  10   9     3057.21     2882.34     76.24 o 
   4  10   9       10.75       16.02     12.01 o 
   5  10   9      237.11      243.24     19.82 o 
   6  10   9       21.00       20.02     14.92 o 
   7  10   9        0.17       -9.43     17.39 o 
   8  10   9        0.74       35.98     23.95 o 
   1  11   9        3.30       17.05      9.54 o 
   2  11   9      268.51      253.21     15.62 o 
   3  11   9        1.18       10.91     11.11 o 
   4  11   9      335.66      326.11     21.15 o 
   5  11   9      231.70      243.57     20.85 o 
   6  11   9        8.74       -4.38     15.31 o 
   7  11   9        3.53       -9.09     20.31 o 
   0  12   9      378.10      362.29     25.68 o 
   1  12   9      175.44      161.34     13.14 o 
   2  12   9        2.63       -3.91     11.37 o 
   3  12   9       16.50       -4.26     11.62 o 
   4  12   9       48.82       11.07     13.00 o 
   5  12   9     1069.79     1150.75     50.14 o 
   6  12   9       10.76       15.76     18.26 o 
   7  12   9      161.53      133.45     24.95 o 
   1  13   9        8.90        0.73     13.39 o 
   2  13   9       14.14       22.24     12.78 o 
   3  13   9     1434.95     1479.10     38.78 o 
   4  13   9        0.09      -15.30     15.30 o 
   5  13   9       15.57       48.14     18.83 o 
   6  13   9      442.74      409.40     31.35 o 
   0  14   9      284.18      372.40     41.54 o 
   1  14   9       45.68       27.01     23.72 o 
   2  14   9      457.98      457.56     27.32 o 
   3  14   9       16.70        5.59     14.38 o 
   4  14   9       44.33       30.69     18.96 o 
   5  14   9       83.44       82.10     23.07 o 
   1  15   9       98.20       99.11     22.36 o 
   2  15   9       16.74       10.06     19.33 o 
   3  15   9      222.21      256.81     39.86 o 
   4  15   9        0.79        6.02     19.75 o 
   5  15   9       14.46       -4.18     20.96 o 
   0  16   9      205.80      238.19     42.07 o 
   1  16   9      542.98      668.94     62.86 o 
   2  16   9       59.93       99.45     24.86 o 
   3  16   9      124.54      146.51     25.58 o 
   1  17   9        0.58        4.08     22.70 o 
   2  17   9       36.73       62.15     25.96 o 
   0   0  10       88.76       87.05     14.17 o 
   1   0  10      357.77      412.63     17.79 o 
   2   0  10        4.11       17.77      8.95 o 
   3   0  10      146.96      127.69     10.84 o 
   4   0  10     8943.15     9353.12    130.76 o 
   5   0  10      616.30      665.44     26.01 o 
   6   0  10       79.54       79.98     15.67 o 
   7   0  10      150.69      117.93     19.87 o 
   8   0  10      313.14      307.95     27.87 o 
   9   0  10      108.92      131.49     41.77 o 
   1   1  10     1378.64     1301.08     18.07 o 
   2   1  10     1665.06     1660.56     24.00 o 
   3   1  10      642.65      718.93     16.14 o 
   4   1  10     1150.11     1234.66     21.52 o 
   5   1  10      122.83      135.08     10.69 o 
   6   1  10     1046.87     1057.85     28.33 o 
   7   1  10      189.13      192.40     16.92 o 
   8   1  10        4.14        5.00     14.21 o 
   9   1  10      314.80      369.37     36.18 o 
   0   2  10     9621.32    10740.91    127.53 o 
   1   2  10        2.75        8.63      4.09 o 
   2   2  10        5.90        6.93      5.06 o 
   3   2  10     1938.79     2049.16     29.60 o 
   4   2  10      616.89      678.43     16.70 o 
   5   2  10        8.00       21.85      8.34 o 
   6   2  10       16.89       29.03      9.91 o 
   7   2  10       47.75       61.28     12.85 o 
   8   2  10       69.22      114.71     16.05 o 
   9   2  10       31.97       23.71     27.42 o 
   1   3  10      581.69      530.02     11.23 o 
   2   3  10     1599.21     1538.04     21.79 o 
   3   3  10      275.48      226.07      9.29 o 
   4   3  10      143.49      151.22     10.98 o 
   5   3  10     1307.95     1297.56     25.87 o 
   6   3  10       32.18       31.06      9.75 o 
   7   3  10      761.69      724.79     26.15 o 
   8   3  10      137.88      205.35     28.39 o 
   9   3  10      805.40      758.16     47.38 o 
   0   4  10     1425.41     1485.18     29.14 o 
   1   4  10     1938.42     2183.03     26.48 o 
   2   4  10     2576.32     2613.49     32.05 o 
   3   4  10      200.94      227.13      9.31 o 
   4   4  10     1522.82     1469.93     25.18 o 
   5   4  10       38.53       48.90      8.96 o 
   6   4  10        2.28       -0.17      9.33 o 
   7   4  10      114.54      127.09     17.82 o 
   8   4  10      135.81      177.70     24.36 o 
   9   4  10       85.38      110.14     30.81 o 
   1   5  10       43.53       37.68      5.16 o 
   2   5  10     1284.66     1335.41     20.40 o 
   3   5  10      781.81      790.98     16.00 o 
   4   5  10       13.95       11.01      6.42 o 
   5   5  10      272.97      265.90     13.40 o 
   6   5  10       27.87       55.46     10.97 o 
   7   5  10       86.68       70.38     22.90 o 
   8   5  10      231.98      288.93     42.98 o 
   9   5  10      529.80      572.31     47.73 o 
   0   6  10      438.70      502.86     17.30 o 
   1   6  10      548.99      593.45     16.27 o 
   2   6  10     1002.67      927.36     17.09 o 
   3   6  10       23.38       33.10      6.26 o 
   4   6  10      977.21      954.80     23.71 o 
   5   6  10       76.94       62.06     12.56 o 
   6   6  10      208.45      189.18     17.73 o 
   7   6  10       45.59       43.97     17.56 o 
   8   6  10      227.25      216.66     26.51 o 
   9   6  10       26.13       37.54     29.89 o 
   1   7  10      799.92      711.89     16.05 o 
   2   7  10     1313.76     1319.22     21.40 o 
   3   7  10        0.54       11.25      6.36 o 
   4   7  10      612.76      589.60     18.11 o 
   5   7  10        7.30       -4.85     11.27 o 
   6   7  10      921.57      994.55     34.34 o 
   7   7  10       44.62       54.47     17.41 o 
   8   7  10       91.30      121.10     29.17 o 
   0   8  10     3286.13     3134.55     66.81 o 
   1   8  10      300.85      315.15     11.23 o 
   2   8  10      187.92      180.44      9.24 o 
   3   8  10      226.10      232.96     12.41 o 
   4   8  10     2140.81     2088.16     41.94 o 
   5   8  10       78.63       84.89     14.40 o 
   6   8  10      861.06      872.38     32.77 o 
   7   8  10      459.67      431.91     29.90 o 
   8   8  10      213.10      255.87     34.89 o 
   1   9  10       55.12       48.88      7.57 o 
   2   9  10      148.71      158.46     11.62 o 
   3   9  10      107.56      119.99     11.91 o 
   4   9  10      399.24      430.72     20.25 o 
   5   9  10       18.49       12.77     12.49 o 
   6   9  10      641.19      638.40     29.82 o 
   7   9  10        2.61       -6.60     16.79 o 
   8   9  10        9.12      -22.36     23.92 o 
   0  10  10      444.39      468.46     20.49 o 
   1  10  10       84.22       68.76      8.96 o 
   2  10  10       50.49       58.82     10.06 o 
   3  10  10       11.52       -3.07      9.69 o 
   4  10  10      600.30      636.42     29.57 o 
   5  10  10       58.05       74.39     18.30 o 
   6  10  10      105.93      116.92     19.09 o 
   7  10  10       33.72       21.90     19.45 o 
   1  11  10       10.84        2.24     10.07 o 
   2  11  10      411.79      413.57     19.32 o 
   3  11  10      188.39      207.93     15.79 o 
   4  11  10       21.43       11.53     13.82 o 
   5  11  10      161.66      173.10     19.47 o 
   6  11  10      185.79      245.75     26.34 o 
   7  11  10       85.19       63.84     28.65 o 
   0  12  10      609.33      566.76     45.31 o 
   1  12  10       13.95       12.60     10.51 o 
   2  12  10      608.61      614.92     24.20 o 
   3  12  10       80.61       76.45     14.45 o 
   4  12  10       42.25       52.78     15.66 o 
   5  12  10      156.90      193.32     21.30 o 
   6  12  10      195.18      258.90     25.86 o 
   7  12  10       56.76       35.33     24.22 o 
   1  13  10      186.26      184.17     18.71 o 
   2  13  10       27.49       31.16     12.82 o 
   3  13  10        0.09        7.87     13.45 o 
   4  13  10      152.78      188.69     29.37 o 
   5  13  10       25.13       47.93     18.70 o 
   6  13  10        0.05       35.34     20.99 o 
   0  14  10      832.64      844.11     59.56 o 
   1  14  10       65.24       71.66     18.40 o 
   2  14  10        0.14      -11.55     14.74 o 
   3  14  10      109.57      129.94     17.70 o 
   4  14  10      192.58      238.64     23.53 o 
   5  14  10       14.71      -15.45     19.89 o 
   1  15  10      341.58      340.86     29.06 o 
   2  15  10      511.08      525.88     33.64 o 
   3  15  10       37.07       27.73     22.20 o 
   4  15  10      216.12      182.69     29.35 o 
   0  16  10      402.06      395.26     49.70 o 
   1  16  10       23.28       30.70     24.20 o 
   2  16  10       61.37       77.14     24.27 o 
   3  16  10        3.81       41.54     28.62 o 
   1  17  10       14.65       24.05     43.70 o 
   1   1  11     2859.67     2830.28     31.99 o 
   2   1  11      303.77      273.71      9.80 o 
   3   1  11      154.42      152.49      9.20 o 
   4   1  11      405.03      427.24     11.53 o 
   5   1  11       40.38       42.97      9.64 o 
   6   1  11      516.31      581.58     21.52 o 
   7   1  11     2866.71     2531.96     67.83 o 
   8   1  11      185.14      234.75     20.05 o 
   9   1  11       50.57       55.14     28.55 o 
   0   2  11    24339.04    27910.28    309.50 o 
   1   2  11     3338.91     3381.38     35.43 o 
   2   2  11      341.72      273.11      9.93 o 
   3   2  11       70.10       56.05      6.63 o 
   4   2  11       83.29       62.62      7.76 o 
   5   2  11     3595.17     3286.84     50.70 o 
   6   2  11       92.73       60.77     11.43 o 
   7   2  11       87.59       90.06     13.97 o 
   8   2  11       87.23       68.14     15.61 o 
   9   2  11      911.70     1062.23     54.85 o 
   1   3  11      435.95      393.70     11.77 o 
   2   3  11     1323.82     1371.30     21.85 o 
   3   3  11        2.30       -5.41      5.41 o 
   4   3  11      435.94      453.58     14.01 o 
   5   3  11       68.42       70.61      9.31 o 
   6   3  11        7.24       15.94     10.39 o 
   7   3  11      849.54      808.85     29.29 o 
   8   3  11       24.35       -9.02     17.60 o 
   9   3  11      195.93      261.86     60.14 o 
   0   4  11      151.77      163.76     10.40 o 
   1   4  11     1433.58     1642.29     22.46 o 
   2   4  11      210.08      245.49     12.12 o 
   3   4  11      686.35      659.24     15.04 o 
   4   4  11      637.48      672.28     18.00 o 
   5   4  11        1.92       10.89      7.96 o 
   6   4  11      146.89      166.39     15.47 o 
   7   4  11      330.65      311.44     23.17 o 
   8   4  11       62.04       68.35     21.27 o 
   9   4  11        7.47      -12.36     26.87 o 
   1   5  11     3439.30     3352.97     39.07 o 
   2   5  11     2387.45     2458.02     35.75 o 
   3   5  11     1572.40     1568.80     23.76 o 
   4   5  11       49.23       50.81      8.07 o 
   5   5  11        4.75        5.35      8.58 o 
   6   5  11       30.95       51.21     12.54 o 
   7   5  11     1882.28     1847.97     59.45 o 
   8   5  11       61.07       56.79     21.73 o 
   9   5  11       83.94       67.04     31.56 o 
   0   6  11       27.28        1.87      7.32 o 
   1   6  11     2515.40     2299.57     32.75 o 
   2   6  11        3.01        8.84      5.77 o 
   3   6  11     1223.99     1281.31     21.64 o 
   4   6  11        0.39       -2.62      7.81 o 
   5   6  11      211.63      216.79     19.59 o 
   6   6  11       11.98       33.24     13.91 o 
   7   6  11        5.78        5.33     18.83 o 
   8   6  11       33.44       28.98     20.53 o 
   9   6  11     1748.14     2044.19     87.26 o 
   1   7  11       13.59       16.43      6.24 o 
   2   7  11     1721.12     1758.09     25.88 o 
   3   7  11       13.44       10.93      6.54 o 
   4   7  11       46.96       61.62     12.02 o 
   5   7  11       12.56        8.68     11.18 o 
   6   7  11      343.06      334.42     21.86 o 
   7   7  11       73.36       79.69     18.24 o 
   8   7  11       37.90       26.13     28.97 o 
   0   8  11      515.52      505.78     21.48 o 
   1   8  11     1399.32     1313.16     23.55 o 
   2   8  11     1239.11     1191.56     26.86 o 
   3   8  11       46.85       45.03      8.94 o 
   4   8  11      298.39      281.37     16.55 o 
   5   8  11      137.74      156.08     16.49 o 
   6   8  11       15.37       21.62     14.43 o 
   7   8  11       36.68       53.54     17.54 o 
   8   8  11        4.57      -18.77     26.29 o 
   1   9  11     1561.44     1613.00     25.91 o 
   2   9  11      338.40      344.68     14.58 o 
   3   9  11     2039.90     2006.24     37.75 o 
   4   9  11       84.62       86.24     16.86 o 
   5   9  11       77.78       47.91     14.39 o 
   6   9  11        0.84       18.63     14.02 o 
   7   9  11      778.07      794.18     38.84 o 
   8   9  11        6.30       -1.78     29.59 o 
   0  10  11      587.97      597.63     42.02 o 
   1  10  11        0.19        3.29      7.68 o 
   2  10  11       87.55       84.10     13.84 o 
   3  10  11     1091.58     1064.92     29.91 o 
   4  10  11       45.96       35.84     13.73 o 
   5  10  11      597.80      568.58     27.96 o 
   6  10  11      204.18      216.91     21.56 o 
   7  10  11        4.39        5.60     17.71 o 
   1  11  11      161.10      173.91     17.88 o 
   2  11  11       17.95       27.19     10.64 o 
   3  11  11      427.05      470.32     23.86 o 
   4  11  11       43.80       31.51     17.11 o 
   5  11  11       57.54       65.72     16.89 o 
   6  11  11      228.54      225.18     30.84 o 
   7  11  11        0.60        2.60     20.42 o 
   0  12  11     1552.27     1419.09     57.23 o 
   1  12  11      324.32      303.12     18.91 o 
   2  12  11       35.36       39.68     11.88 o 
   3  12  11      738.57      699.61     26.57 o 
   4  12  11      372.91      370.69     24.08 o 
   5  12  11      399.94      395.34     26.60 o 
   6  12  11        0.34        1.03     18.57 o 
   1  13  11      119.71      113.74     17.33 o 
   2  13  11      679.85      704.33     26.77 o 
   3  13  11     3870.44     3794.75     72.71 o 
   4  13  11       99.92      109.89     18.82 o 
   5  13  11      253.74      292.85     24.81 o 
   6  13  11      152.69      172.54     31.47 o 
   0  14  11      425.24      407.34     44.71 o 
   1  14  11      203.30      219.41     23.48 o 
   2  14  11      164.32      155.54     20.39 o 
   3  14  11      574.03      583.47     29.91 o 
   4  14  11      178.50      182.94     23.83 o 
   5  14  11       26.44       59.69     20.96 o 
   1  15  11       10.67       -1.02     18.56 o 
   2  15  11       17.37       29.56     21.26 o 
   3  15  11      116.12       98.85     23.70 o 
   4  15  11      111.51      122.57     23.72 o 
   0  16  11       31.85       61.35     34.00 o 
   1  16  11      215.70      243.19     30.68 o 
   2  16  11        1.02       10.36     25.65 o 
   3  16  11      151.74      150.53     31.24 o 
   1  17  11       76.06      122.73     36.51 o 
   0   0  12     1333.05     1442.08     53.02 o 
   1   0  12    14318.79    16323.83    236.21 o 
   2   0  12      226.85      242.87     21.03 o 
   3   0  12        9.54       33.78     10.05 o 
   4   0  12      231.24      234.40     18.48 o 
   5   0  12       34.84       31.79     13.72 o 
   6   0  12      154.34      200.30     25.81 o 
   7   0  12     1468.69     1214.07     47.56 o 
   8   0  12      218.80      238.33     31.95 o 
   9   0  12      426.23      495.10     57.50 o 
   1   1  12      836.56      784.92     14.38 o 
   2   1  12     4078.60     3986.58     48.52 o 
   3   1  12     1438.53     1386.74     24.14 o 
   4   1  12        3.75       -0.01      6.92 o 
   5   1  12       79.05       73.74     12.48 o 
   6   1  12       84.81       70.46     12.97 o 
   7   1  12      791.56      752.63     26.47 o 
   8   1  12      239.58      271.33     21.58 o 
   9   1  12       12.15       -7.00     27.64 o 
   0   2  12     1547.32     1583.15     30.49 o 
   1   2  12     1403.79     1566.77     22.25 o 
   2   2  12      273.28      281.01     12.51 o 
   3   2  12      748.41      736.02     16.87 o 
   4   2  12      364.97      333.72     13.19 o 
   5   2  12      434.03      395.57     18.63 o 
   6   2  12        6.65       17.59     10.23 o 
   7   2  12      237.84      239.52     17.59 o 
   8   2  12      331.74      299.64     21.72 o 
   9   2  12       24.83       67.48     35.13 o 
   1   3  12     6926.14     6849.17     63.44 o 
   2   3  12     4553.09     4546.43     49.74 o 
   3   3  12      983.06      865.21     19.24 o 
   4   3  12     1116.25     1143.72     22.43 o 
   5   3  12        6.93       13.54      8.81 o 
   6   3  12     3084.72     2972.16     53.15 o 
   7   3  12     2626.99     2458.85     50.27 o 
   8   3  12       13.37       13.47     18.31 o 
   9   3  12       16.03        3.71     26.02 o 
   0   4  12     1185.45     1147.57     26.31 o 
   1   4  12     2929.08     3099.00     35.18 o 
   2   4  12        0.50        4.95      5.04 o 
   3   4  12        0.33       -5.66      5.66 o 
   4   4  12     2459.56     2410.63     36.99 o 
   5   4  12     1860.45     1790.92     35.38 o 
   6   4  12      618.95      608.57     25.11 o 
   7   4  12      617.19      579.20     29.74 o 
   8   4  12      419.62      384.34     31.29 o 
   9   4  12      124.34       75.89     30.43 o 
   1   5  12      336.34      310.75     10.17 o 
   2   5  12     1666.05     1599.46     24.78 o 
   3   5  12      652.05      600.70     14.86 o 
   4   5  12      594.41      579.74     16.38 o 
   5   5  12      419.37      407.51     16.55 o 
   6   5  12     1640.74     1525.94     39.87 o 
   7   5  12        0.43      -12.26     15.94 o 
   8   5  12        0.88       14.45     20.83 o 
   9   5  12        0.33        7.27     27.94 o 
   0   6  12      340.37      328.17     17.20 o 
   1   6  12     1177.89     1185.16     21.16 o 
   2   6  12       15.18       18.34      6.41 o 
   3   6  12       11.08       11.70      6.53 o 
   4   6  12      886.18      845.21     22.10 o 
   5   6  12      395.95      423.77     18.18 o 
   6   6  12      468.99      483.50     27.61 o 
   7   6  12        0.12       23.84     18.72 o 
   8   6  12        0.01      -19.28     19.28 o 
   1   7  12      138.82      118.72      7.99 o 
   2   7  12      795.16      693.12     15.95 o 
   3   7  12     1429.08     1403.28     24.58 o 
   4   7  12       27.52       34.95      9.68 o 
   5   7  12      189.98      169.43     16.41 o 
   6   7  12      212.38      232.86     21.53 o 
   7   7  12     1844.28     1776.92     60.45 o 
   8   7  12      259.59      236.69     29.22 o 
   0   8  12      138.81      145.45     13.03 o 
   1   8  12      272.22      281.40     11.29 o 
   2   8  12     1624.78     1574.61     25.50 o 
   3   8  12       22.96       44.06      9.17 o 
   4   8  12        3.47       15.73     10.43 o 
   5   8  12      115.25      149.79     16.14 o 
   6   8  12       56.46       63.44     17.38 o 
   7   8  12       95.25       94.45     19.77 o 
   8   8  12       66.27       65.23     24.63 o 
   1   9  12      860.82      837.80     20.14 o 
   2   9  12       27.83       14.85      8.68 o 
   3   9  12      790.62      829.43     24.11 o 
   4   9  12       77.88       92.85     14.97 o 
   5   9  12       67.70       71.71     14.94 o 
   6   9  12       19.55       37.35     17.15 o 
   7   9  12      125.02      121.18     21.91 o 
   8   9  12        4.94       -5.62     31.54 o 
   0  10  12     2019.33     2045.82     56.70 o 
   1  10  12      438.27      414.14     14.93 o 
   2  10  12      113.26      126.38     12.26 o 
   3  10  12      122.02      133.54     15.66 o 
   4  10  12      358.09      380.58     22.61 o 
   5  10  12      247.78      255.21     21.20 o 
   6  10  12       24.72       44.29     18.00 o 
   7  10  12      181.36      225.45     24.74 o 
   1  11  12      160.05      150.55     12.70 o 
   2  11  12      413.30      432.77     24.05 o 
   3  11  12      780.45      848.34     30.88 o 
   4  11  12      122.52      120.09     17.63 o 
   5  11  12      546.48      524.06     28.51 o 
   6  11  12      203.14      184.39     24.17 o 
   7  11  12      684.61      746.38     40.26 o 
   0  12  12      376.23      388.58     32.41 o 
   1  12  12      136.67      118.13     14.19 o 
   2  12  12      169.20      175.88     15.66 o 
   3  12  12       26.80       51.98     15.95 o 
   4  12  12      213.50      207.45     21.29 o 
   5  12  12      118.20      141.71     21.23 o 
   6  12  12       39.20       40.81     21.27 o 
   1  13  12       93.69       91.25     16.57 o 
   2  13  12       63.85       83.28     15.01 o 
   3  13  12      651.62      719.22     31.33 o 
   4  13  12        4.20       16.30     17.71 o 
   5  13  12       39.74       44.98     23.81 o 
   6  13  12       85.75       82.81     24.03 o 
   0  14  12       83.86      164.97     79.09 o 
   1  14  12      146.07      187.19     22.06 o 
   2  14  12      156.43      166.62     21.52 o 
   3  14  12      122.33      104.05     25.29 o 
   4  14  12        7.40      -19.09     19.09 o 
   5  14  12        2.94        1.82     19.43 o 
   1  15  12      126.35      179.80     42.52 o 
   2  15  12        7.47        6.58     23.50 o 
   3  15  12      392.24      460.23     35.09 o 
   4  15  12      274.88      267.39     29.33 o 
   0  16  12       12.50       45.97     62.25 o 
   1  16  12       16.71       41.33     24.33 o 
   2  16  12       98.32       59.04     36.90 o 
   3  16  12       33.84        2.43     25.89 o 
   1   1  13      281.18      267.49      8.94 o 
   2   1  13     7584.96     7829.93     84.06 o 
   3   1  13      539.96      466.01     16.57 o 
   4   1  13      321.50      334.15     19.49 o 
   5   1  13      160.34      172.30     13.24 o 
   6   1  13      234.68      278.39     16.80 o 
   7   1  13       10.37       15.05     12.23 o 
   8   1  13       20.77       23.49     15.52 o 
   9   1  13      250.01      365.00     40.00 o 
   0   2  13        4.67        4.24      7.18 o 
   1   2  13      458.05      443.65     11.30 o 
   2   2  13      478.07      432.24     14.47 o 
   3   2  13       56.99       57.24      7.41 o 
   4   2  13     6217.13     6083.54    102.64 o 
   5   2  13        4.47       13.94      9.84 o 
   6   2  13      220.69      250.28     17.26 o 
   7   2  13      107.08      119.76     16.41 o 
   8   2  13     1747.79     1751.61     44.74 o 
   9   2  13      563.32      608.03     45.75 o 
   1   3  13     1487.82     1554.80     23.25 o 
   2   3  13     2157.60     2139.51     30.06 o 
   3   3  13       11.13       18.36      6.41 o 
   4   3  13      145.36      158.66     10.04 o 
   5   3  13      119.65      171.23     12.70 o 
   6   3  13     1276.96     1268.66     33.27 o 
   7   3  13      345.78      410.99     21.47 o 
   8   3  13      554.20      542.03     32.05 o 
   9   3  13       95.97      200.53     28.81 o 
   0   4  13       28.59       21.34      7.52 o 
   1   4  13        2.77        6.50      5.39 o 
   2   4  13      158.95      170.48      7.97 o 
   3   4  13      471.71      437.91     13.75 o 
   4   4  13      757.69      712.96     18.36 o 
   5   4  13      392.30      416.31     17.49 o 
   6   4  13        9.74        9.52     10.70 o 
   7   4  13      271.90      250.86     21.81 o 
   8   4  13       31.11       57.65     22.40 o 
   9   4  13       16.78        3.14     26.32 o 
   1   5  13      286.17      285.90     10.15 o 
   2   5  13     5103.53     4697.28     68.23 o 
   3   5  13      921.02      870.63     20.56 o 
   4   5  13       83.73      113.11      9.82 o 
   5   5  13      303.79      310.33     17.42 o 
   6   5  13      690.67      845.93     30.07 o 
   7   5  13       48.76       74.77     19.62 o 
   8   5  13      619.74      657.74     40.02 o 
   0   6  13        7.89       -8.33      8.33 o 
   1   6  13        0.11       -0.79      5.85 o 
   2   6  13       58.08       56.53      7.85 o 
   3   6  13     1094.11     1097.39     23.53 o 
   4   6  13     2590.41     2372.74     38.72 o 
   5   6  13     1414.12     1337.26     34.14 o 
   6   6  13      766.31      781.50     34.42 o 
   7   6  13      217.67      191.52     28.79 o 
   8   6  13     1199.77     1128.56     51.81 o 
   1   7  13     4361.79     4346.79     53.34 o 
   2   7  13       63.51       62.74      7.38 o 
   3   7  13       14.57       15.69      7.78 o 
   4   7  13       81.77       95.57     11.34 o 
   5   7  13        7.34        7.76     13.48 o 
   6   7  13      196.95      181.17     20.46 o 
   7   7  13      255.53      268.15     27.39 o 
   8   7  13      279.07      233.36     28.25 o 
   0   8  13      837.38      841.90     26.17 o 
   1   8  13     1250.90     1215.37     22.27 o 
   2   8  13      302.68      305.19     12.14 o 
   3   8  13      206.70      199.68     13.45 o 
   4   8  13     2162.63     2077.21     48.20 o 
   5   8  13        1.46       -0.59     13.17 o 
   6   8  13        9.14        7.90     16.12 o 
   7   8  13       94.42       81.32     18.85 o 
   8   8  13        9.48       21.11     24.46 o 
   1   9  13       39.09       44.41      7.88 o 
   2   9  13     5361.16     5221.00     68.99 o 
   3   9  13     3011.28     2961.11     59.09 o 
   4   9  13        3.06       23.53     12.92 o 
   5   9  13        7.59        0.24     14.42 o 
   6   9  13      409.81      463.17     29.43 o 
   7   9  13      309.26      350.91     40.52 o 
   0  10  13     4837.29     4661.40     83.67 o 
   1  10  13      825.99      792.69     21.43 o 
   2  10  13       63.59       55.55     10.45 o 
   3  10  13        3.33      -10.42     11.52 o 
   4  10  13      331.13      329.68     21.68 o 
   5  10  13       54.74       63.25     16.86 o 
   6  10  13       94.50       88.78     19.11 o 
   7  10  13       11.47       35.43     20.28 o 
   1  11  13       34.17       18.64     10.11 o 
   2  11  13      204.50      202.61     14.69 o 
   3  11  13        0.15        8.87     12.83 o 
   4  11  13      979.54     1007.52     35.93 o 
   5  11  13        5.73      -15.86     15.86 o 
   6  11  13        0.15      -18.29     18.29 o 
   7  11  13      153.50      159.30     25.43 o 
   0  12  13       11.42      -11.88     23.80 o 
   1  12  13      212.77      229.98     16.75 o 
   2  12  13      484.34      501.92     24.74 o 
   3  12  13        4.98        3.54     17.25 o 
   4  12  13      820.89      925.13     35.79 o 
   5  12  13        5.36      -14.88     16.85 o 
   6  12  13      472.79      475.60     33.68 o 
   1  13  13      608.57      654.09     32.67 o 
   2  13  13      822.84      856.38     32.10 o 
   3  13  13     1791.70     1806.22     52.00 o 
   4  13  13      410.13      483.15     29.10 o 
   5  13  13       37.58       24.17     20.01 o 
   0  14  13       44.65       24.85     25.31 o 
   1  14  13        5.28       -3.94     18.15 o 
   2  14  13      248.28      275.25     28.22 o 
   3  14  13      231.63      191.95     26.62 o 
   4  14  13       22.43       25.93     19.22 o 
   5  14  13      143.53      153.51     24.01 o 
   1  15  13       50.68       68.49     22.49 o 
   2  15  13      162.80      180.64     30.49 o 
   3  15  13      190.63      190.53     29.26 o 
   4  15  13      446.44      488.37     35.31 o 
   0  16  13     1198.02     1262.51    242.01 o 
   1  16  13        0.38       18.43     30.45 o 
   2  16  13      119.64      187.89     34.41 o 
   0   0  14     1775.37     1889.43     74.00 o 
   1   0  14     3456.74     3565.57     72.04 o 
   2   0  14       21.87       37.32     10.50 o 
   3   0  14      587.41      600.65     27.01 o 
   4   0  14     4651.52     4320.34    140.21 o 
   5   0  14     2487.21     2370.79     62.72 o 
   6   0  14      431.53      483.30     29.17 o 
   7   0  14       19.13       15.62     19.41 o 
   8   0  14       10.21       60.26     34.20 o 
   9   0  14      124.36      154.42     34.49 o 
   1   1  14     1204.61     1138.60     23.18 o 
   2   1  14      559.89      604.87     15.48 o 
   3   1  14     3511.69     3231.61     66.87 o 
   4   1  14      373.18      344.51     16.19 o 
   5   1  14      821.13      737.75     23.68 o 
   6   1  14      680.27      601.48     23.12 o 
   7   1  14      887.70      834.09     28.90 o 
   8   1  14      112.28      122.43     20.85 o 
   9   1  14        0.09      -11.70     23.68 o 
   0   2  14     1764.11     1731.35     34.07 o 
   1   2  14      241.60      285.72      9.70 o 
   2   2  14      160.73      168.65      9.12 o 
   3   2  14       66.91       75.93      8.57 o 
   4   2  14       27.62       39.41      9.47 o 
   5   2  14      177.09      168.16     13.72 o 
   6   2  14       88.09       71.26     12.06 o 
   7   2  14      389.10      408.74     21.94 o 
   8   2  14       90.33       86.08     19.30 o 
   9   2  14       72.59       79.65     34.26 o 
   1   3  14      319.49      380.84     11.32 o 
   2   3  14        2.19        7.27      5.97 o 
   3   3  14      964.87      905.71     19.40 o 
   4   3  14      562.02      527.82     27.15 o 
   5   3  14      362.23      323.88     16.03 o 
   6   3  14       47.14       75.22     12.65 o 
   7   3  14      758.45      728.56     27.74 o 
   8   3  14        6.62       12.04     19.45 o 
   9   3  14       23.50       13.93     24.06 o 
   0   4  14     1511.62     1492.85     32.19 o 
   1   4  14     4176.78     4339.65     48.73 o 
   2   4  14        8.36       12.51      6.02 o 
   3   4  14      180.76      175.30     10.65 o 
   4   4  14     3974.03     3895.45     53.05 o 
   5   4  14        9.78       10.46      9.71 o 
   6   4  14        8.65       11.08     11.48 o 
   7   4  14       15.11       22.60     15.96 o 
   8   4  14       89.39       97.18     26.47 o 
   1   5  14      155.94      160.11      8.53 o 
   2   5  14       57.81       57.65      7.43 o 
   3   5  14     5273.38     5408.71     61.05 o 
   4   5  14      206.37      204.88     13.06 o 
   5   5  14      106.92       84.53     11.70 o 
   6   5  14       17.46       18.28     13.11 o 
   7   5  14      215.66      255.59     25.05 o 
   8   5  14       15.23       23.05     19.44 o 
   0   6  14     4615.94     4857.16     73.53 o 
   1   6  14      637.66      582.18     16.27 o 
   2   6  14        0.03       -0.39      6.24 o 
   3   6  14      206.82      203.47     11.23 o 
   4   6  14      242.90      249.61     13.66 o 
   5   6  14       14.36       18.10     12.10 o 
   6   6  14       82.74       75.82     16.89 o 
   7   6  14      271.11      267.57     26.77 o 
   8   6  14        4.01       34.93     20.34 o 
   1   7  14      889.67      831.03     18.90 o 
   2   7  14      507.65      481.28     14.09 o 
   3   7  14     1088.30     1073.13     24.66 o 
   4   7  14      976.15     1025.47     27.40 o 
   5   7  14      715.40      713.56     28.72 o 
   6   7  14        3.20       16.20     14.45 o 
   7   7  14     1504.32     1555.82     93.53 o 
   8   7  14       10.45       -6.42     21.11 o 
   0   8  14     2399.31     2326.91     51.76 o 
   1   8  14     2297.01     2131.34     34.96 o 
   2   8  14      193.01      200.12     10.74 o 
   3   8  14      934.05      916.57     25.19 o 
   4   8  14      732.30      752.06     25.90 o 
   5   8  14     2504.53     2556.22     62.99 o 
   6   8  14      122.04      113.54     19.26 o 
   7   8  14        0.79      -13.05     17.29 o 
   8   8  14      159.73      133.23     27.28 o 
   1   9  14      210.29      215.55     13.90 o 
   2   9  14        1.43       -6.76      8.94 o 
   3   9  14     4784.53     4701.12     72.13 o 
   4   9  14        0.98      -11.82     11.82 o 
   5   9  14       42.18       53.66     16.76 o 
   6   9  14        3.72       20.92     18.55 o 
   7   9  14        6.15       27.48     18.40 o 
   0  10  14        6.32        5.33     10.67 o 
   1  10  14      234.41      221.95     14.08 o 
   2  10  14        7.95       -0.07     10.64 o 
   3  10  14        3.89       15.63     13.53 o 
   4  10  14        4.23        6.44     15.06 o 
   5  10  14        4.84       41.29     17.17 o 
   6  10  14        0.56        7.30     17.87 o 
   7  10  14       43.75       56.86     21.59 o 
   1  11  14      338.53      345.03     17.93 o 
   2  11  14      498.46      490.25     21.84 o 
   3  11  14      920.79     1033.81     34.83 o 
   4  11  14     1301.41     1285.95     42.61 o 
   5  11  14        5.93       43.21     24.15 o 
   6  11  14       58.52       73.73     21.75 o 
   0  12  14      582.29      581.56     39.15 o 
   1  12  14      509.97      514.45     21.33 o 
   2  12  14       93.90      108.75     15.91 o 
   3  12  14      434.33      491.17     29.21 o 
   4  12  14      157.93      181.62     20.90 o 
   5  12  14      799.76      804.32     56.92 o 
   6  12  14       92.88      155.92     25.46 o 
   1  13  14      101.44       82.97     19.42 o 
   2  13  14      127.59      133.61     18.69 o 
   3  13  14      381.36      400.68     28.40 o 
   4  13  14       32.15       12.37     17.54 o 
   5  13  14        0.04       23.89     22.09 o 
   0  14  14       18.39       49.38     38.16 o 
   1  14  14      357.87      376.99     41.74 o 
   2  14  14      102.36      112.06     22.82 o 
   3  14  14      403.77      419.00     30.00 o 
   4  14  14        3.12        5.75     19.85 o 
   1  15  14      523.42      552.92     41.65 o 
   2  15  14      142.68      160.19     34.33 o 
   3  15  14      305.02      336.52     33.27 o 
   0  16  14       25.49       50.67     55.50 o 
   1  16  14      262.64      221.71     63.99 o 
   1   1  15        5.66       16.73      7.68 o 
   2   1  15     1346.15     1167.41     40.07 o 
   3   1  15     1039.71      997.83     31.58 o 
   4   1  15        8.44        9.89      8.73 o 
   5   1  15       57.80       80.19     11.89 o 
   6   1  15       14.35       11.43     11.39 o 
   7   1  15      120.68      103.36     15.27 o 
   8   1  15      727.99      719.78     32.08 o 
   9   1  15       63.47       76.79     28.27 o 
   0   2  15     2510.67     2162.31     40.10 o 
   1   2  15     1329.32     1237.82     20.78 o 
   2   2  15       68.10       85.19      8.07 o 
   3   2  15      202.08      197.62     12.79 o 
   4   2  15     2459.68     2199.28     41.22 o 
   5   2  15       45.92       32.33     10.87 o 
   6   2  15      984.55      986.82     31.78 o 
   7   2  15      893.80      777.02     28.66 o 
   8   2  15      480.91      471.88     25.78 o 
   1   3  15     1056.83     1042.03     23.07 o 
   2   3  15       33.09       23.35      6.71 o 
   3   3  15       32.72       23.44      7.55 o 
   4   3  15      829.52      748.36     22.07 o 
   5   3  15      138.38      124.22     12.54 o 
   6   3  15      229.20      210.81     16.32 o 
   7   3  15      355.54      377.28     28.70 o 
   8   3  15      123.63      132.86     23.19 o 
   0   4  15      350.42      323.42     19.33 o 
   1   4  15     1669.66     1652.55     27.11 o 
   2   4  15      104.39      130.27      9.01 o 
   3   4  15      528.61      520.30     16.59 o 
   4   4  15      637.58      605.32     19.30 o 
   5   4  15      454.07      449.75     18.90 o 
   6   4  15      514.48      495.94     22.59 o 
   7   4  15       30.05       72.85     16.68 o 
   8   4  15       35.05       65.10     23.54 o 
   1   5  15     1023.01      965.55     20.88 o 
   2   5  15     1742.12     1650.12     27.77 o 
   3   5  15     3179.90     3132.39     42.46 o 
   4   5  15      225.84      195.63     12.56 o 
   5   5  15      181.65      175.75     16.43 o 
   6   5  15       55.32       78.93     18.62 o 
   7   5  15      220.27      255.98     27.19 o 
   8   5  15      202.15      273.50     28.98 o 
   0   6  15      711.15      658.14     35.71 o 
   1   6  15        1.05       -6.32      6.32 o 
   2   6  15       29.57       28.79      7.50 o 
   3   6  15     1713.26     1637.77     30.80 o 
   4   6  15      330.33      329.82     16.51 o 
   5   6  15      222.71      245.77     17.04 o 
   6   6  15        1.75       22.60     16.51 o 
   7   6  15      132.66      142.62     23.45 o 
   8   6  15      418.15      497.67     50.72 o 
   1   7  15      308.19      285.48     11.64 o 
   2   7  15      393.96      398.72     15.27 o 
   3   7  15      111.08       87.98     10.30 o 
   4   7  15     2454.15     2426.39     47.85 o 
   5   7  15       79.02       68.94     14.67 o 
   6   7  15      246.19      252.06     22.98 o 
   7   7  15       44.85       48.41     24.28 o 
   8   7  15       80.75       91.79     24.56 o 
   0   8  15      174.60      147.86     21.57 o 
   1   8  15      236.01      205.88     13.30 o 
   2   8  15      155.89      153.38     10.75 o 
   3   8  15        5.93       -3.19      9.52 o 
   4   8  15      357.94      362.05     19.68 o 
   5   8  15       97.86      127.78     22.72 o 
   6   8  15      154.94      158.27     20.61 o 
   7   8  15      208.56      202.32     27.17 o 
   1   9  15      260.51      297.84     12.77 o 
   2   9  15      240.43      231.58     14.76 o 
   3   9  15      312.71      317.87     18.61 o 
   4   9  15      142.65      147.03     17.18 o 
   5   9  15       90.29       84.76     18.70 o 
   6   9  15      454.12      520.70     31.98 o 
   7   9  15      134.40      114.20     22.12 o 
   0  10  15      676.17      587.42     35.97 o 
   1  10  15      644.17      633.76     20.06 o 
   2  10  15      217.54      272.56     17.21 o 
   3  10  15       32.04       35.33     13.25 o 
   4  10  15      219.29      259.21     21.22 o 
   5  10  15       88.01      112.57     20.41 o 
   6  10  15       28.18       66.58     20.35 o 
   7  10  15      158.89      176.70     25.20 o 
   1  11  15      123.99      118.86     15.97 o 
   2  11  15      417.95      418.98     21.23 o 
   3  11  15      266.86      271.68     20.85 o 
   4  11  15      410.73      498.62     27.92 o 
   5  11  15       76.59       54.52     20.53 o 
   6  11  15       51.58       69.52     22.93 o 
   0  12  15      213.16      242.14     25.57 o 
   1  12  15      879.16      860.88     28.86 o 
   2  12  15       60.71       80.22     16.16 o 
   3  12  15      423.18      377.50     24.17 o 
   4  12  15       85.55      114.39     20.14 o 
   5  12  15        3.61       20.86     20.21 o 
   6  12  15        0.24       -9.57     20.70 o 
   1  13  15      261.21      314.77     30.46 o 
   2  13  15      149.53      156.16     20.16 o 
   3  13  15        0.41        8.41     16.52 o 
   4  13  15        1.42       -6.03     18.19 o 
   5  13  15       59.23       94.84     23.82 o 
   0  14  15       13.96      -19.82     40.00 o 
   1  14  15        7.90       39.72     23.60 o 
   2  14  15       26.64       27.94     25.14 o 
   3  14  15      484.43      522.82     33.74 o 
   4  14  15        6.95       31.46     20.92 o 
   1  15  15      251.31      252.57     37.10 o 
   2  15  15       15.68       43.84     26.78 o 
   3  15  15       36.01       60.90     44.01 o 
   0  16  15       62.30       84.34     60.84 o 
   0   0  16      367.58      344.41     29.87 o 
   1   0  16     1766.15     1551.26     44.93 o 
   2   0  16      669.97      622.86     28.12 o 
   3   0  16      515.16      468.96     27.98 o 
   4   0  16     3523.04     3398.42    118.72 o 
   5   0  16       36.10       26.95     14.63 o 
   6   0  16      288.64      218.72     23.88 o 
   7   0  16       10.30       28.88     20.25 o 
   8   0  16       22.45       42.82     25.76 o 
   1   1  16     2603.39     2532.24     55.63 o 
   2   1  16       24.12        7.66      7.47 o 
   3   1  16     4471.50     4257.09     74.39 o 
   4   1  16     2509.75     2419.40     44.56 o 
   5   1  16       50.84       36.34     12.03 o 
   6   1  16       22.13       10.19     11.57 o 
   7   1  16      114.23      115.73     17.53 o 
   8   1  16        2.34       12.95     19.31 o 
   0   2  16     1010.56      899.13     24.60 o 
   1   2  16      227.80      251.12      9.65 o 
   2   2  16       19.57       12.99      7.23 o 
   3   2  16      126.82      122.47     11.52 o 
   4   2  16      423.13      411.45     18.29 o 
   5   2  16       16.91       10.77     10.39 o 
   6   2  16       11.22       -0.19     11.67 o 
   7   2  16      327.47      330.43     21.15 o 
   8   2  16       22.99       28.11     19.09 o 
   1   3  16       70.28       71.70      6.95 o 
   2   3  16     4627.13     4494.94     52.53 o 
   3   3  16     2707.98     2671.95     41.30 o 
   4   3  16     2188.32     2052.34     38.43 o 
   5   3  16      382.56      354.44     18.45 o 
   6   3  16       23.21       14.88     11.85 o 
   7   3  16      290.06      267.90     21.92 o 
   8   3  16       16.71       14.40     22.65 o 
   0   4  16      597.59      557.78     20.15 o 
   1   4  16      613.57      539.23     16.32 o 
   2   4  16        1.13       14.33      7.39 o 
   3   4  16      601.00      556.78     17.95 o 
   4   4  16     4088.87     4000.80     55.55 o 
   5   4  16     1951.34     1899.85     42.36 o 
   6   4  16       68.37       51.53     13.61 o 
   7   4  16        1.84       -3.68     15.15 o 
   8   4  16       74.13       60.66     23.47 o 
   1   5  16       46.69       48.57      7.07 o 
   2   5  16       25.58       33.08      7.79 o 
   3   5  16     3059.07     2826.08     52.39 o 
   4   5  16        4.66        7.90      8.88 o 
   5   5  16      160.71      182.73     14.08 o 
   6   5  16       46.77       29.81     14.55 o 
   7   5  16      214.68      206.37     26.41 o 
   8   5  16        4.57      -17.45     20.79 o 
   0   6  16        4.63       -3.52     10.66 o 
   1   6  16      173.35      171.42      9.50 o 
   2   6  16      157.10      161.72     11.08 o 
   3   6  16      912.75      882.73     28.60 o 
   4   6  16      377.53      366.02     17.41 o 
   5   6  16       17.35       19.84     12.63 o 
   6   6  16      333.26      305.17     25.71 o 
   7   6  16      310.23      308.30     30.04 o 
   8   6  16       53.80       89.19     25.37 o 
   1   7  16      115.37      112.61      9.16 o 
   2   7  16      166.50      168.94     10.95 o 
   3   7  16     1088.46     1115.87     26.15 o 
   4   7  16      850.97      798.22     26.90 o 
   5   7  16        4.76       11.93     14.63 o 
   6   7  16       33.16       46.12     17.85 o 
   7   7  16       50.79       52.36     19.94 o 
   0   8  16       28.54       15.04     10.56 o 
   1   8  16     1389.85     1306.21     27.57 o 
   2   8  16       12.69        4.72      7.99 o 
   3   8  16      787.64      763.64     24.07 o 
   4   8  16       42.95       71.21     16.47 o 
   5   8  16       30.92       23.48     15.20 o 
   6   8  16        3.69       -8.59     15.29 o 
   7   8  16      208.32      226.08     32.39 o 
   1   9  16       54.99       50.29      9.06 o 
   2   9  16     1158.27     1046.88     27.72 o 
   3   9  16      258.29      279.48     20.77 o 
   4   9  16       59.29      106.63     18.25 o 
   5   9  16       79.72       55.79     17.37 o 
   6   9  16        7.54       18.06     17.72 o 
   7   9  16      131.27       75.34     20.52 o 
   0  10  16       23.66       17.00     12.33 o 
   1  10  16      466.87      522.69     20.18 o 
   2  10  16      735.40      787.49     26.99 o 
   3  10  16      153.28      160.66     17.29 o 
   4  10  16      528.31      553.51     31.05 o 
   5  10  16      435.59      469.36     30.73 o 
   6  10  16       46.10       93.37     19.96 o 
   1  11  16      632.79      690.36     25.56 o 
   2  11  16      243.58      239.91     19.87 o 
   3  11  16      140.35      157.88     19.01 o 
   4  11  16        3.90       38.71     18.04 o 
   5  11  16       16.44       36.82     19.41 o 
   6  11  16       34.54       14.45     26.55 o 
   0  12  16      486.66      614.87     36.27 o 
   1  12  16      622.32      638.70     27.98 o 
   2  12  16       83.04      101.39     17.58 o 
   3  12  16      372.12      416.22     25.84 o 
   4  12  16       21.88       13.18     19.04 o 
   5  12  16       70.15       83.08     23.00 o 
   1  13  16        0.11       -1.22     24.73 o 
   2  13  16       36.43       18.12     17.70 o 
   3  13  16       18.93        2.93     18.53 o 
   4  13  16       30.97       14.93     20.01 o 
   5  13  16        9.04       -5.89     23.96 o 
   0  14  16       75.28      166.57     45.10 o 
   1  14  16      147.97      164.07     29.71 o 
   2  14  16      232.15      170.46     30.92 o 
   3  14  16       13.61        2.72     21.11 o 
   4  14  16       22.47        6.52     24.75 o 
   1  15  16      100.23      107.63     41.25 o 
   2  15  16       12.73       11.29     38.21 o 
   1   1  17       36.83       31.28      7.79 o 
   2   1  17       17.03       25.21      9.25 o 
   3   1  17     2094.42     1993.75     39.45 o 
   4   1  17      381.94      387.62     18.09 o 
   5   1  17     1292.32     1211.10     32.32 o 
   6   1  17      106.99      135.89     15.27 o 
   7   1  17      520.30      504.01     26.82 o 
   8   1  17      298.08      338.25     25.59 o 
   0   2  17     6798.00     6726.30     93.73 o 
   1   2  17      507.65      457.98     14.07 o 
   2   2  17      238.86      227.96     13.39 o 
   3   2  17      666.54      597.13     21.19 o 
   4   2  17     1774.96     1560.08     35.34 o 
   5   2  17       24.45       29.74     11.49 o 
   6   2  17      100.61       88.28     14.40 o 
   7   2  17       12.94       28.01     14.61 o 
   8   2  17      990.79      883.83     36.93 o 
   1   3  17     1773.43     1739.04     28.88 o 
   2   3  17      281.57      290.74     14.51 o 
   3   3  17      617.20      584.70     18.94 o 
   4   3  17      285.43      274.98     14.99 o 
   5   3  17        0.05        0.90     10.06 o 
   6   3  17       11.12       16.53     11.86 o 
   7   3  17        0.16      -12.95     12.95 o 
   8   3  17      428.99      453.47     31.19 o 
   0   4  17      124.72      108.14     12.08 o 
   1   4  17      465.56      436.99     14.29 o 
   2   4  17       20.07       22.35      7.97 o 
   3   4  17       93.63      103.53     10.62 o 
   4   4  17      479.41      520.58     19.95 o 
   5   4  17       97.56      141.47     16.50 o 
   6   4  17        0.01       -8.64     11.95 o 
   7   4  17       21.12       23.27     16.37 o 
   8   4  17      299.52      255.81     36.67 o 
   1   5  17      509.91      487.90     15.42 o 
   2   5  17      257.67      238.93     12.23 o 
   3   5  17        0.62       -1.91      7.64 o 
   4   5  17        2.65       -8.88      8.88 o 
   5   5  17      450.77      440.40     20.86 o 
   6   5  17      641.18      628.89     28.90 o 
   7   5  17      447.51      469.76     33.56 o 
   8   5  17      287.07      276.41     35.69 o 
   0   6  17     2005.37     1946.51     42.07 o 
   1   6  17     2162.61     2026.63     34.65 o 
   2   6  17      752.78      696.39     18.81 o 
   3   6  17      145.35      161.26     12.00 o 
   4   6  17     4399.15     4213.92     68.19 o 
   5   6  17        3.02        4.47     11.42 o 
   6   6  17      247.52      219.54     23.85 o 
   7   6  17      137.50      156.82     25.82 o 
   1   7  17       44.05       30.15      9.39 o 
   2   7  17      608.26      591.86     17.86 o 
   3   7  17        0.66        3.67      9.31 o 
   4   7  17       22.08       32.35     12.73 o 
   5   7  17       95.81      101.90     16.45 o 
   6   7  17        2.67      -15.63     15.63 o 
   7   7  17       98.37       98.21     24.83 o 
   0   8  17       98.96      122.68     13.83 o 
   1   8  17     1588.48     1637.53     30.19 o 
   2   8  17      154.51      153.31     12.51 o 
   3   8  17     1065.22     1012.86     33.73 o 
   4   8  17      292.06      297.26     20.62 o 
   5   8  17      102.76       71.72     17.63 o 
   6   8  17      312.20      356.37     27.73 o 
   7   8  17      319.33      334.11     30.58 o 
   1   9  17      486.63      506.61     19.80 o 
   2   9  17      658.26      606.29     21.93 o 
   3   9  17      180.69      219.69     17.40 o 
   4   9  17      239.20      283.12     23.55 o 
   5   9  17      189.44      194.29     26.51 o 
   6   9  17      368.05      341.85     28.46 o 
   7   9  17      183.00      223.17     26.78 o 
   0  10  17      326.99      300.05     22.13 o 
   1  10  17       34.88       46.62     11.38 o 
   2  10  17      862.32      836.47     28.14 o 
   3  10  17     1029.73      951.00     31.35 o 
   4  10  17     1455.64     1524.05     49.41 o 
   5  10  17     1084.78     1103.42     44.76 o 
   6  10  17       27.99       45.67     28.92 o 
   1  11  17      478.06      488.14     31.40 o 
   2  11  17        8.41       20.22     13.80 o 
   3  11  17      278.42      300.74     22.41 o 
   4  11  17        2.88       -1.68     17.24 o 
   5  11  17        0.26       26.33     19.01 o 
   6  11  17       13.38       32.55     22.08 o 
   0  12  17     1076.58     1054.48     70.65 o 
   1  12  17       24.26       41.78     16.27 o 
   2  12  17       18.90       19.80     15.63 o 
   3  12  17       13.98       29.38     17.28 o 
   4  12  17        0.73       -2.09     20.71 o 
   5  12  17      571.90      653.54     38.26 o 
   1  13  17       11.42       44.95     30.15 o 
   2  13  17     1300.64     1192.87     43.94 o 
   3  13  17      576.80      666.26     32.94 o 
   4  13  17      117.64      132.06     27.05 o 
   0  14  17       30.02       69.63     44.32 o 
   1  14  17        2.87       -2.10     24.28 o 
   2  14  17       36.99      107.60     29.25 o 
   3  14  17        5.49      -21.01     21.01 o 
   1  15  17      141.15      160.76     47.63 o 
   0   0  18     2669.71     2603.40     90.41 o 
   1   0  18       48.20       23.15     11.86 o 
   2   0  18      164.95      150.52     18.20 o 
   3   0  18     1923.59     1770.36     53.05 o 
   4   0  18     8386.90     7970.75    145.29 o 
   5   0  18     1269.52     1284.86     66.01 o 
   6   0  18     2059.72     1944.88     63.09 o 
   7   0  18      238.13      273.69     37.60 o 
   8   0  18     1913.79     1773.48    135.63 o 
   1   1  18       34.46       48.45      9.34 o 
   2   1  18     5065.05     4881.94     69.84 o 
   3   1  18     1018.67      936.47     26.80 o 
   4   1  18     2722.34     2578.52     48.13 o 
   5   1  18      284.63      289.05     19.37 o 
   6   1  18     2374.67     2203.33     47.71 o 
   7   1  18       18.07       16.77     15.41 o 
   8   1  18       93.08      108.50     20.44 o 
   0   2  18       77.06       95.80     11.95 o 
   1   2  18      158.68      162.04     10.58 o 
   2   2  18     1441.08     1332.06     31.45 o 
   3   2  18     1182.86     1134.99     29.69 o 
   4   2  18       22.72       30.58     11.22 o 
   5   2  18      123.57      119.29     13.85 o 
   6   2  18      281.60      276.96     18.20 o 
   7   2  18      300.17      271.21     21.89 o 
   8   2  18        2.55        9.14     17.64 o 
   1   3  18       56.48       66.15      8.55 o 
   2   3  18     3579.65     3375.75     48.19 o 
   3   3  18     3869.63     3755.03     56.01 o 
   4   3  18     1692.32     1680.73     35.73 o 
   5   3  18       49.92       53.30     11.72 o 
   6   3  18     1116.56     1088.15     33.73 o 
   7   3  18        9.31       25.47     15.48 o 
   8   3  18      297.89      350.86     29.92 o 
   0   4  18     5217.53     4910.32     76.26 o 
   1   4  18     1154.07     1067.65     22.72 o 
   2   4  18      438.06      448.79     16.52 o 
   3   4  18     3448.54     3198.18     48.09 o 
   4   4  18     1984.81     1799.63     49.27 o 
   5   4  18      177.82      174.69     15.81 o 
   6   4  18      831.48      850.11     30.20 o 
   7   4  18       18.65        7.78     16.46 o 
   8   4  18     1042.20      988.30     48.88 o 
   1   5  18       29.55       35.41      8.33 o 
   2   5  18     1375.55     1288.44     27.87 o 
   3   5  18       10.34       24.46      9.34 o 
   4   5  18     2595.20     2468.06     42.78 o 
   5   5  18       42.10       38.36     13.11 o 
   6   5  18      643.43      667.24     29.57 o 
   7   5  18       23.10       25.62     20.62 o 
   0   6  18     2988.07     2967.04     55.86 o 
   1   6  18        0.50        5.50      7.71 o 
   2   6  18      555.41      522.44     17.18 o 
   3   6  18       59.68       57.45     10.27 o 
   4   6  18      114.75      115.71     13.24 o 
   5   6  18     1108.61     1057.53     33.19 o 
   6   6  18      183.58      212.50     24.39 o 
   7   6  18       15.44       38.34     21.37 o 
   1   7  18       32.16       42.24      8.54 o 
   2   7  18     6831.05     6620.68     78.93 o 
   3   7  18      331.60      311.14     18.34 o 
   4   7  18      745.88      784.31     27.79 o 
   5   7  18       36.50       40.03     14.83 o 
   6   7  18      371.38      439.51     31.54 o 
   7   7  18       14.47       51.70     22.97 o 
   0   8  18     5195.54     4917.22     90.55 o 
   1   8  18        3.04       15.49      8.77 o 
   2   8  18      156.00      168.13     13.96 o 
   3   8  18      163.23      173.86     16.18 o 
   4   8  18     2830.66     2675.77     58.45 o 
   5   8  18       15.62       22.82     16.40 o 
   6   8  18      537.94      565.55     33.72 o 
   7   8  18        5.66       37.66     22.98 o 
   1   9  18       93.14       86.23     12.07 o 
   2   9  18      873.61      867.46     26.31 o 
   3   9  18      239.94      236.08     19.59 o 
   4   9  18       63.43       61.30     17.28 o 
   5   9  18       19.46       16.18     16.50 o 
   6   9  18      666.09      678.41     38.77 o 
   0  10  18      997.09     1039.21     38.29 o 
   1  10  18        0.29        1.42     11.34 o 
   2  10  18       48.49       37.46     13.35 o 
   3  10  18      104.83       94.63     17.22 o 
   4  10  18      133.57      173.79     22.54 o 
   5  10  18      233.01      232.40     27.18 o 
   6  10  18      436.17      436.40     31.88 o 
   1  11  18       18.53       55.27     13.54 o 
   2  11  18     1655.63     1597.60     40.82 o 
   3  11  18       20.79       37.21     17.64 o 
   4  11  18      151.58      149.18     22.79 o 
   5  11  18        7.61        3.24     18.40 o 
   0  12  18     1527.88     1371.91    125.26 o 
   1  12  18       88.36       90.32     18.17 o 
   2  12  18       14.64       31.22     24.74 o 
   3  12  18       80.08      145.62     23.11 o 
   4  12  18      821.82      879.23     41.38 o 
   5  12  18        0.58       16.83     22.68 o 
   1  13  18       36.69       45.87     31.60 o 
   2  13  18       17.10       41.00     20.88 o 
   3  13  18        0.64       23.97     20.56 o 
   4  13  18        1.61       30.98     23.44 o 
   0  14  18      130.23      120.05     47.17 o 
   1  14  18      104.47      133.92     37.15 o 
   2  14  18        4.86       -7.14     27.29 o 
   3  14  18        4.29        6.95     26.86 o 
   1   1  19      515.20      478.16     19.31 o 
   2   1  19     1617.31     1525.27     34.90 o 
   3   1  19     1439.35     1439.45     34.26 o 
   4   1  19      100.75      103.56     12.99 o 
   5   1  19      450.97      415.85     20.73 o 
   6   1  19      184.03      184.18     17.40 o 
   7   1  19      200.26      221.37     21.53 o 
   8   1  19       16.72       20.95     19.35 o 
   0   2  19     1281.21     1166.55     34.42 o 
   1   2  19     2950.93     2855.89     45.79 o 
   2   2  19     3000.64     2820.27     46.34 o 
   3   2  19      183.09      179.00     14.12 o 
   4   2  19        4.04       16.08     10.62 o 
   5   2  19      953.60      970.11     37.99 o 
   6   2  19      237.96      242.28     19.03 o 
   7   2  19        0.16        3.95     14.62 o 
   8   2  19      275.68      340.17     41.27 o 
   1   3  19      310.78      327.49     14.80 o 
   2   3  19     1012.80      988.15     24.35 o 
   3   3  19      202.14      239.36     15.94 o 
   4   3  19        0.12        3.19      9.76 o 
   5   3  19      635.20      617.38     23.43 o 
   6   3  19       34.91       33.79     14.08 o 
   7   3  19      384.06      357.97     25.27 o 
   8   3  19        9.53       44.78     23.44 o 
   0   4  19      209.01      210.03     17.81 o 
   1   4  19     1070.40     1019.41     22.68 o 
   2   4  19       57.43       55.53      9.83 o 
   3   4  19      157.59      135.33     11.90 o 
   4   4  19      668.01      662.61     22.80 o 
   5   4  19       43.21       47.62     13.53 o 
   6   4  19       14.17       32.05     14.62 o 
   7   4  19        0.08       24.53     17.74 o 
   1   5  19      478.48      475.44     16.37 o 
   2   5  19     1354.72     1254.55     28.12 o 
   3   5  19     1067.28      993.97     25.74 o 
   4   5  19      653.49      650.02     21.98 o 
   5   5  19      905.32      821.97     33.74 o 
   6   5  19      130.77      113.26     17.78 o 
   7   5  19      594.14      578.82     37.51 o 
   0   6  19      830.53      829.23     31.84 o 
   1   6  19        2.62        4.29      8.21 o 
   2   6  19     1261.31     1310.54     29.52 o 
   3   6  19      695.14      692.43     23.43 o 
   4   6  19       21.22       15.66     11.34 o 
   5   6  19      882.63      839.03     30.25 o 
   6   6  19      134.18      144.86     22.93 o 
   7   6  19       41.22       73.08     22.16 o 
   1   7  19      666.08      725.53     20.41 o 
   2   7  19      200.53      192.05     14.67 o 
   3   7  19     1766.54     1775.79     38.19 o 
   4   7  19      279.53      326.81     20.22 o 
   5   7  19       31.70       32.56     15.16 o 
   6   7  19      342.75      302.30     27.84 o 
   7   7  19        3.10       22.72     21.97 o 
   0   8  19     1269.28     1190.72     39.68 o 
   1   8  19        1.35       19.96     10.08 o 
   2   8  19       41.20       27.06     11.35 o 
   3   8  19      295.99      283.27     19.05 o 
   4   8  19      807.70      697.31     29.97 o 
   5   8  19      602.21      628.23     33.30 o 
   6   8  19       76.48       64.92     19.49 o 
   1   9  19        0.62       13.97     10.11 o 
   2   9  19       19.59       -2.12     12.20 o 
   3   9  19      921.68      918.12     33.75 o 
   4   9  19      474.82      530.35     30.83 o 
   5   9  19      536.52      611.09     33.28 o 
   6   9  19      150.38      168.33     24.70 o 
   0  10  19       56.14       32.64     16.10 o 
   1  10  19      176.71      247.32     19.84 o 
   2  10  19        1.79       20.38     13.78 o 
   3  10  19       47.09       18.09     16.18 o 
   4  10  19      118.06      104.83     21.90 o 
   5  10  19       20.28       24.09     19.33 o 
   1  11  19       12.72       29.09     15.09 o 
   2  11  19       56.48       44.86     15.68 o 
   3  11  19       35.68       19.92     18.47 o 
   4  11  19       21.19       32.05     18.73 o 
   5  11  19        8.37       10.61     24.00 o 
   0  12  19       33.66       57.87     35.62 o 
   1  12  19      275.34      237.09     24.80 o 
   2  12  19       14.77      -13.55     16.97 o 
   3  12  19        1.53       13.04     19.75 o 
   4  12  19      182.69      182.55     27.08 o 
   1  13  19      510.02      482.93     46.16 o 
   2  13  19       26.37       50.54     21.98 o 
   3  13  19       92.94      103.36     23.63 o 
   0  14  19      186.28      176.38     74.34 o 
   1  14  19       27.76       39.35     35.38 o 
   2  14  19        0.34      -20.71     33.01 o 
   0   0  20     5346.56     4762.68    139.99 o 
   1   0  20      111.60      130.93     17.60 o 
   2   0  20        0.07        6.27     12.72 o 
   3   0  20     3068.93     2969.98     75.20 o 
   4   0  20     1379.72     1358.45     49.34 o 
   5   0  20     3042.12     2855.76     77.83 o 
   6   0  20      162.28      215.29     27.11 o 
   7   0  20       46.98       29.40     23.20 o 
   1   1  20       96.19      115.00     12.12 o 
   2   1  20     1773.38     1685.93     37.72 o 
   3   1  20      415.79      417.71     19.78 o 
   4   1  20      161.42      167.00     15.07 o 
   5   1  20       44.82       48.98     13.57 o 
   6   1  20      102.50      117.47     16.79 o 
   7   1  20      378.51      413.72     28.72 o 
   0   2  20      463.76      466.21     27.34 o 
   1   2  20      721.91      725.23     22.17 o 
   2   2  20      587.72      554.75     20.24 o 
   3   2  20      934.28      856.60     25.32 o 
   4   2  20      323.66      310.03     18.40 o 
   5   2  20       61.51       64.38     13.08 o 
   6   2  20       29.24       19.28     14.49 o 
   7   2  20      278.11      285.37     24.38 o 
   1   3  20      377.84      341.61     15.30 o 
   2   3  20      597.75      601.05     20.92 o 
   3   3  20      737.93      676.13     22.74 o 
   4   3  20      404.73      380.84     18.64 o 
   5   3  20      944.49      942.50     29.14 o 
   6   3  20      257.12      278.43     21.36 o 
   7   3  20      359.74      378.95     26.52 o 
   0   4  20      170.47      146.07     16.19 o 
   1   4  20     1430.34     1298.64     28.30 o 
   2   4  20      402.36      389.66     16.47 o 
   3   4  20       79.65       74.38     11.21 o 
   4   4  20       41.22       62.59     14.50 o 
   5   4  20      367.97      373.18     21.87 o 
   6   4  20     1297.93     1378.52     39.87 o 
   7   4  20      149.74      153.82     21.93 o 
   1   5  20      128.12      109.67     11.10 o 
   2   5  20     1081.13     1048.03     26.16 o 
   3   5  20      480.97      458.75     18.55 o 
   4   5  20      362.59      351.84     18.65 o 
   5   5  20       95.50       89.86     14.78 o 
   6   5  20      255.87      267.39     22.26 o 
   7   5  20       66.52      130.23     29.89 o 
   0   6  20       59.98       51.21     14.10 o 
   1   6  20      550.88      506.96     18.59 o 
   2   6  20       64.63       66.77     10.91 o 
   3   6  20       81.04       64.42     13.49 o 
   4   6  20      180.62      210.62     16.06 o 
   5   6  20       20.04       40.29     13.83 o 
   6   6  20      118.63      130.86     22.62 o 
   7   6  20      198.91      306.27     31.50 o 
   1   7  20      279.08      281.47     14.45 o 
   2   7  20      660.62      686.57     22.21 o 
   3   7  20       44.68       34.97     11.41 o 
   4   7  20       32.92       52.60     13.86 o 
   5   7  20      206.68      220.27     21.20 o 
   6   7  20      617.32      648.15     37.57 o 
   0   8  20     1208.33     1070.90     38.58 o 
   1   8  20        2.35        9.80     10.26 o 
   2   8  20       82.53       75.77     13.15 o 
   3   8  20      155.66      181.86     17.11 o 
   4   8  20      169.69      250.60     21.46 o 
   5   8  20      274.63      321.33     26.31 o 
   6   8  20      398.85      485.05     32.80 o 
   1   9  20      194.08      185.38     14.64 o 
   2   9  20      780.32      749.38     27.47 o 
   3   9  20        9.51       21.96     14.90 o 
   4   9  20      466.38      501.37     33.86 o 
   5   9  20      164.46      156.21     21.70 o 
   6   9  20       10.88       55.47     22.05 o 
   0  10  20      141.49      151.35     21.19 o 
   1  10  20      730.82      703.08     27.64 o 
   2  10  20      127.39      141.55     18.20 o 
   3  10  20       89.15      101.55     18.89 o 
   4  10  20      512.28      544.28     33.06 o 
   5  10  20       46.59       35.01     20.13 o 
   1  11  20      398.29      424.44     25.28 o 
   2  11  20      850.06      988.72     38.45 o 
   3  11  20       11.59       -3.13     18.67 o 
   4  11  20      244.41      275.03     27.38 o 
   5  11  20      202.14      222.70     27.13 o 
   0  12  20      349.13      304.67     47.52 o 
   1  12  20       13.37       61.18     24.57 o 
   2  12  20      272.26      309.56     34.70 o 
   3  12  20      172.25      238.78     26.13 o 
   4  12  20      218.31      196.86     26.96 o 
   1  13  20      263.63      282.13     44.34 o 
   2  13  20        2.35        1.10     28.31 o 
   3  13  20       77.53       98.32     24.56 o 
   0  14  20      652.42      697.25     85.42 o 
   1  14  20        4.85       18.55     38.49 o 
   1   1  21       26.35       38.80     10.09 o 
   2   1  21        2.20       14.83     10.44 o 
   3   1  21      212.24      214.69     18.34 o 
   4   1  21       40.04       41.66     12.29 o 
   5   1  21      367.88      371.35     21.34 o 
   6   1  21       14.88       26.01     15.15 o 
   7   1  21      101.58       82.29     19.32 o 
   0   2  21      788.54      926.14     44.82 o 
   1   2  21      258.29      234.75     14.27 o 
   2   2  21     2873.12     2664.58     51.33 o 
   3   2  21        0.43        3.74      9.84 o 
   4   2  21      132.05      135.99     13.94 o 
   5   2  21     1277.18     1219.02     39.54 o 
   6   2  21      215.83      219.77     19.39 o 
   7   2  21      241.07      282.40     22.28 o 
   1   3  21        0.08        0.32      9.07 o 
   2   3  21        3.36       -4.65      9.49 o 
   3   3  21       65.08       59.43     11.59 o 
   4   3  21      137.32      152.92     14.32 o 
   5   3  21       87.59      117.49     14.80 o 
   6   3  21       24.28       14.91     14.65 o 
   7   3  21       32.19       32.78     18.54 o 
   0   4  21      368.88      313.97     22.04 o 
   1   4  21       72.23       92.38     11.84 o 
   2   4  21      118.77      115.63     17.39 o 
   3   4  21      913.04      884.38     26.60 o 
   4   4  21       12.74       46.60     12.00 o 
   5   4  21        3.68       17.49     13.60 o 
   6   4  21        9.26       -1.54     14.50 o 
   7   4  21       24.52       27.44     19.74 o 
   1   5  21      249.97      223.58     15.94 o 
   2   5  21        1.72       16.29      9.75 o 
   3   5  21      511.83      473.10     19.44 o 
   4   5  21      292.25      327.65     20.62 o 
   5   5  21      143.24      131.73     16.34 o 
   6   5  21      154.78      149.88     20.81 o 
   7   5  21       46.11       87.00     23.89 o 
   0   6  21      138.67      187.77     23.51 o 
   1   6  21      125.53      149.50     13.23 o 
   2   6  21      118.21      132.64     12.81 o 
   3   6  21       54.55       52.29     11.87 o 
   4   6  21        0.28       -2.04     12.11 o 
   5   6  21      127.06      161.72     21.68 o 
   6   6  21       88.57      133.46     22.51 o 
   1   7  21       32.91       43.37     12.65 o 
   2   7  21       41.23       51.37     11.46 o 
   3   7  21        6.21        1.31     11.31 o 
   4   7  21        0.51       -4.11     13.38 o 
   5   7  21      140.22      123.24     24.97 o 
   6   7  21       28.99        9.71     21.76 o 
   0   8  21       18.61       48.37     16.00 o 
   1   8  21       29.28       31.07     11.67 o 
   2   8  21      151.57      139.97     14.70 o 
   3   8  21      139.04      173.04     17.02 o 
   4   8  21       29.63       17.33     15.77 o 
   5   8  21      132.29      146.95     21.79 o 
   6   8  21       59.44       48.24     27.16 o 
   1   9  21      675.23      688.59     25.01 o 
   2   9  21      493.15      505.20     24.71 o 
   3   9  21       10.31      -15.20     15.20 o 
   4   9  21      435.40      488.52     31.30 o 
   5   9  21        3.02       18.62     23.72 o 
   0  10  21      155.18      174.61     22.40 o 
   1  10  21        9.80       26.09     15.39 o 
   2  10  21       36.73       27.14     17.68 o 
   3  10  21        2.37        8.56     16.44 o 
   4  10  21       85.44      121.04     22.77 o 
   5  10  21        0.24       19.53     20.20 o 
   1  11  21       37.70       27.60     18.59 o 
   2  11  21      152.03      200.48     23.81 o 
   3  11  21      376.21      400.04     30.26 o 
   4  11  21      153.56      193.67     26.37 o 
   0  12  21        6.04      -24.33     81.09 o 
   1  12  21       40.69       70.02     27.83 o 
   2  12  21       16.86       31.06     23.32 o 
   3  12  21      154.83      159.64     25.08 o 
   1  13  21       21.44       -7.30     63.42 o 
   2  13  21      314.73      364.68     49.73 o 
   0   0  22     1771.22     1336.14    127.34 o 
   1   0  22     2791.85     2488.03     68.87 o 
   2   0  22      129.95      130.71     20.04 o 
   3   0  22      376.10      368.49     39.91 o 
   4   0  22      101.97       90.90     19.72 o 
   5   0  22      367.84      375.66     30.27 o 
   6   0  22     2084.44     2013.72     69.71 o 
   7   0  22       68.51       41.88     30.17 o 
   1   1  22      649.83      611.58     23.63 o 
   2   1  22      902.77      785.95     27.09 o 
   3   1  22     1024.39      963.81     30.29 o 
   4   1  22       39.22       16.86     12.37 o 
   5   1  22      116.46      128.71     25.38 o 
   6   1  22      359.63      372.72     24.77 o 
   7   1  22      249.57      287.97     23.64 o 
   0   2  22       12.62       56.59     15.97 o 
   1   2  22       57.96       42.71     11.05 o 
   2   2  22        5.33       -5.38      9.28 o 
   3   2  22      184.50      186.31     14.73 o 
   4   2  22      868.79      838.57     27.65 o 
   5   2  22      123.12      160.62     16.18 o 
   6   2  22       44.11       51.13     15.61 o 
   7   2  22       22.36       10.03     16.96 o 
   1   3  22      268.13      242.82     16.76 o 
   2   3  22     2697.38     2569.73     50.46 o 
   3   3  22      837.28      828.12     26.15 o 
   4   3  22       14.60       15.80     11.53 o 
   5   3  22      186.93      188.33     17.20 o 
   6   3  22      871.60      885.05     35.26 o 
   7   3  22      243.26      253.69     28.03 o 
   0   4  22     7837.05     7055.99    136.68 o 
   1   4  22      648.08      654.57     22.94 o 
   2   4  22       94.18       87.58     11.36 o 
   3   4  22        5.47        0.14     10.96 o 
   4   4  22        0.46        1.65     11.72 o 
   5   4  22     1219.03     1223.84     37.11 o 
   6   4  22      173.53      179.27     30.08 o 
   7   4  22       99.23       64.94     20.57 o 
   1   5  22      857.40      769.86     25.11 o 
   2   5  22     2359.57     2276.65     44.50 o 
   3   5  22       21.18        0.90     10.65 o 
   4   5  22       38.00       48.83     13.55 o 
   5   5  22       73.70       55.29     15.08 o 
   6   5  22       33.89       54.74     18.46 o 
   0   6  22       16.35       31.30     18.45 o 
   1   6  22      453.70      451.12     20.26 o 
   2   6  22     2766.41     2619.85     48.65 o 
   3   6  22      113.96       99.96     13.11 o 
   4   6  22       31.40       56.10     14.23 o 
   5   6  22      146.06      159.32     19.19 o 
   6   6  22        0.03       49.84     22.73 o 
   1   7  22       69.44       74.49     13.01 o 
   2   7  22      294.26      337.07     19.11 o 
   3   7  22      223.27      203.19     16.80 o 
   4   7  22      436.87      381.31     23.16 o 
   5   7  22      481.55      475.09     30.68 o 
   6   7  22      399.21      433.73     33.79 o 
   0   8  22       70.54       73.66     17.46 o 
   1   8  22      467.57      477.80     21.52 o 
   2   8  22        5.77       12.19     13.88 o 
   3   8  22       66.24       65.15     15.96 o 
   4   8  22      163.21      173.71     22.15 o 
   5   8  22      539.93      583.56     34.88 o 
   1   9  22      379.26      368.45     21.53 o 
   2   9  22      102.86      119.33     18.31 o 
   3   9  22       54.90       60.06     18.64 o 
   4   9  22        9.21       21.43     21.58 o 
   5   9  22      299.14      335.48     29.19 o 
   0  10  22       30.00       49.58     19.73 o 
   1  10  22       83.49       67.76     17.38 o 
   2  10  22      484.62      462.48     29.67 o 
   3  10  22       26.27        9.56     17.48 o 
   4  10  22      373.26      409.42     30.49 o 
   1  11  22       99.85       96.29     21.12 o 
   2  11  22      338.97      324.05     28.35 o 
   3  11  22        0.82        7.68     28.02 o 
   4  11  22       25.81       80.04     23.26 o 
   0  12  22      110.29       37.15     46.25 o 
   1  12  22      326.69      382.05     39.32 o 
   2  12  22       22.10       54.65     25.03 o 
   3  12  22       92.34      137.27     34.55 o 
   1  13  22       72.11        6.65     38.51 o 
   1   1  23      131.20      136.84     14.29 o 
   2   1  23      109.58       91.14     13.37 o 
   3   1  23        0.30      -11.20     11.20 o 
   4   1  23      250.80      296.11     19.36 o 
   5   1  23      159.62      173.49     18.32 o 
   6   1  23      811.86      819.36     32.81 o 
   7   1  23        0.03        1.78     17.84 o 
   0   2  23     2240.09     2117.43     64.24 o 
   1   2  23      528.14      436.61     21.25 o 
   2   2  23       94.85       99.66     12.40 o 
   3   2  23      119.61      156.30     14.29 o 
   4   2  23     1840.54     1692.50     39.81 o 
   5   2  23       54.84       50.22     14.27 o 
   6   2  23      241.80      246.57     21.87 o 
   1   3  23        1.02        9.63     10.90 o 
   2   3  23        0.33       -4.98     11.06 o 
   3   3  23      160.29      146.45     14.03 o 
   4   3  23      268.46      317.56     22.93 o 
   5   3  23        0.08       18.04     14.04 o 
   6   3  23      702.55      812.44     33.43 o 
   0   4  23     1003.01     1011.09     44.28 o 
   1   4  23       41.06       30.70     11.94 o 
   2   4  23      182.36      175.63     15.84 o 
   3   4  23       70.75       56.50     12.65 o 
   4   4  23      204.33      222.93     16.79 o 
   5   4  23       18.77       32.99     15.31 o 
   6   4  23        9.25       29.79     18.34 o 
   1   5  23      317.33      317.22     18.05 o 
   2   5  23      876.00      838.32     32.36 o 
   3   5  23       23.33       29.72     11.99 o 
   4   5  23      182.45      196.07     17.83 o 
   5   5  23      248.13      292.12     22.39 o 
   6   5  23      119.54      137.94     21.10 o 
   0   6  23     1627.32     1650.46     57.46 o 
   1   6  23       80.27       60.90     13.17 o 
   2   6  23      193.63      186.26     15.99 o 
   3   6  23       91.29       80.34     14.48 o 
   4   6  23     1309.08     1284.56     37.70 o 
   5   6  23       36.83       29.10     16.52 o 
   6   6  23       11.53       -8.31     20.45 o 
   1   7  23        1.96        5.68     12.50 o 
   2   7  23       16.82       13.70     12.83 o 
   3   7  23       40.29       65.08     14.32 o 
   4   7  23       38.85       36.86     15.53 o 
   5   7  23       40.94       63.13     19.80 o 
   0   8  23      221.99      256.16     29.92 o 
   1   8  23        0.45       10.10     13.26 o 
   2   8  23       43.99       48.44     15.19 o 
   3   8  23      216.26      216.15     20.83 o 
   4   8  23        1.06        8.85     17.34 o 
   5   8  23       14.03       26.73     19.85 o 
   1   9  23       13.15       -3.78     13.76 o 
   2   9  23      942.47      918.49     35.81 o 
   3   9  23       41.79       66.47     20.10 o 
   4   9  23      144.56      207.42     29.38 o 
   0  10  23      505.97      513.64     36.73 o 
   1  10  23       12.93       12.38     16.74 o 
   2  10  23       66.17       51.93     20.74 o 
   3  10  23        4.32        5.89     21.44 o 
   4  10  23      911.65      963.92     46.67 o 
   1  11  23       12.52       12.51     20.63 o 
   2  11  23        9.42       30.85     22.92 o 
   3  11  23       30.01       43.39     33.23 o 
   0  12  23       92.52      157.51     58.34 o 
   1  12  23        2.51       22.24     30.12 o 
   2  12  23      107.73      111.78     28.79 o 
   0   0  24      415.60      384.05     42.92 o 
   1   0  24      986.24     1012.91     44.58 o 
   2   0  24      476.13      416.98     30.55 o 
   3   0  24     1602.20     1455.72     55.36 o 
   4   0  24       58.30       47.86     20.52 o 
   5   0  24     1247.53     1278.58     55.15 o 
   6   0  24       10.27       33.43     25.42 o 
   1   1  24     2112.75     1920.46     43.88 o 
   2   1  24        2.47       -6.84     10.57 o 
   3   1  24      115.56      134.80     16.12 o 
   4   1  24      197.41      225.89     19.62 o 
   5   1  24       19.28       31.01     14.78 o 
   6   1  24       15.25       53.84     17.66 o 
   0   2  24       15.53       38.81     17.25 o 
   1   2  24      120.01      118.20     15.55 o 
   2   2  24      492.22      453.00     22.25 o 
   3   2  24       19.22       27.94     12.04 o 
   4   2  24       37.24       26.69     12.46 o 
   5   2  24      103.67      114.10     16.48 o 
   6   2  24       93.04      103.55     18.96 o 
   1   3  24      227.77      224.40     16.92 o 
   2   3  24      187.50      156.34     16.20 o 
   3   3  24      328.01      304.09     18.24 o 
   4   3  24        1.01       18.84     13.32 o 
   5   3  24        0.68       19.35     15.52 o 
   6   3  24       52.95       99.35     19.34 o 
   0   4  24      393.02      394.96     29.33 o 
   1   4  24     1517.52     1466.78     38.76 o 
   2   4  24       10.79       23.70     11.93 o 
   3   4  24      318.29      303.13     18.60 o 
   4   4  24       26.80        9.51     11.75 o 
   5   4  24      726.07      812.00     32.05 o 
   6   4  24      411.76      401.32     27.97 o 
   1   5  24      400.34      324.17     30.28 o 
   2   5  24      608.67      592.66     31.17 o 
   3   5  24      185.75      173.48     16.16 o 
   4   5  24       39.95       57.82     15.65 o 
   5   5  24      412.56      433.33     26.90 o 
   6   5  24        4.56      -18.55     18.55 o 
   0   6  24        0.19      -10.03     17.84 o 
   1   6  24       34.81       33.97     13.11 o 
   2   6  24       23.54       21.92     12.78 o 
   3   6  24       35.44       70.83     15.29 o 
   4   6  24      524.22      521.26     25.86 o 
   5   6  24     1102.71     1187.57     55.93 o 
   1   7  24      679.59      734.26     28.80 o 
   2   7  24      123.34      131.24     16.19 o 
   3   7  24      921.18      960.94     52.00 o 
   4   7  24      112.38      121.98     26.68 o 
   5   7  24        0.61       21.15     21.33 o 
   0   8  24      195.30      201.49     26.12 o 
   1   8  24     1715.76     1738.07     44.02 o 
   2   8  24       20.91       37.96     17.54 o 
   3   8  24        0.84      -17.36     17.36 o 
   4   8  24      189.65      202.92     22.51 o 
   1   9  24      140.58      101.46     20.43 o 
   2   9  24       39.56       68.09     19.61 o 
   3   9  24        1.14       -7.55     24.26 o 
   4   9  24        0.05       35.30     24.03 o 
   0  10  24        8.73        0.96     26.36 o 
   1  10  24      426.55      462.85     28.59 o 
   2  10  24      240.41      231.31     33.57 o 
   3  10  24        8.12       -2.37     26.85 o 
   1  11  24       50.64       81.86     25.38 o 
   2  11  24       26.79       70.77     23.92 o 
   1   1  25       61.02       57.37     12.77 o 
   2   1  25       21.33       17.70     12.37 o 
   3   1  25      318.13      348.87     21.45 o 
   4   1  25       44.64       59.08     15.55 o 
   5   1  25      657.96      633.82     29.27 o 
   6   1  25      273.15      332.66     30.71 o 
   0   2  25      389.02      429.23     31.93 o 
   1   2  25      486.68      479.66     23.39 o 
   2   2  25      220.75      270.48     19.12 o 
   3   2  25       92.01      105.02     15.30 o 
   4   2  25     1505.45     1504.02     39.17 o 
   5   2  25      993.94      994.94     33.51 o 
   6   2  25       44.18       88.23     19.47 o 
   1   3  25      215.82      222.26     18.09 o 
   2   3  25       13.63        0.55     11.83 o 
   3   3  25      172.38      171.60     17.52 o 
   4   3  25       98.05      111.87     19.56 o 
   5   3  25      120.14       92.95     18.55 o 
   6   3  25       61.07       70.15     19.51 o 
   0   4  25       95.42      124.60     21.64 o 
   1   4  25        6.54       10.57     12.86 o 
   2   4  25       21.63       14.27     12.41 o 
   3   4  25      165.31      195.54     18.27 o 
   4   4  25       37.34       46.06     13.55 o 
   5   4  25        8.89       18.94     16.40 o 
   1   5  25      314.52      365.69     21.91 o 
   2   5  25      220.73      240.33     19.03 o 
   3   5  25      484.03      486.07     24.98 o 
   4   5  25       77.93       91.46     16.66 o 
   5   5  25      190.80      189.59     21.98 o 
   0   6  25      303.20      335.13     45.62 o 
   1   6  25      712.04      647.66     27.67 o 
   2   6  25       65.92      102.72     15.77 o 
   3   6  25        2.11        0.52     14.87 o 
   4   6  25      837.90      872.05     40.07 o 
   5   6  25      456.12      494.22     29.84 o 
   1   7  25       54.88       64.68     15.62 o 
   2   7  25       41.16       27.29     15.04 o 
   3   7  25       28.86       67.66     18.45 o 
   4   7  25      214.90      235.96     25.82 o 
   0   8  25      814.83      842.43     44.82 o 
   1   8  25      402.10      475.90     25.28 o 
   2   8  25        9.83       17.89     15.99 o 
   3   8  25       56.56       97.78     20.96 o 
   4   8  25        7.36       27.86     25.28 o 
   1   9  25      609.82      585.56     30.25 o 
   2   9  25      453.53      531.09     31.12 o 
   3   9  25      320.92      338.43     31.53 o 
   0  10  25      334.00      352.20     40.84 o 
   1  10  25       23.98       24.73     21.26 o 
   2  10  25      180.99      185.36     36.53 o 
   1  11  25       66.89      128.36     36.77 o 
   0   0  26      508.74      473.12     52.92 o 
   1   0  26      637.69      604.72     37.26 o 
   2   0  26       66.49      103.46     23.18 o 
   3   0  26       24.28       -6.35     20.98 o 
   4   0  26       34.49       24.45     21.53 o 
   5   0  26      551.61      609.90     41.69 o 
   1   1  26       23.82       62.09     13.20 o 
   2   1  26      879.93      883.92     32.18 o 
   3   1  26       26.83       32.54     14.45 o 
   4   1  26       13.50       -0.96     13.64 o 
   5   1  26      235.23      268.24     20.95 o 
   0   2  26        0.01        5.59     17.30 o 
   1   2  26      143.17      162.13     17.12 o 
   2   2  26       75.53       62.80     14.18 o 
   3   2  26        1.86        0.47     13.86 o 
   4   2  26        0.85        0.14     14.14 o 
   5   2  26        1.17        2.51     15.78 o 
   1   3  26     1152.82     1114.66     35.30 o 
   2   3  26      200.21      212.92     18.41 o 
   3   3  26        8.52       -1.11     13.00 o 
   4   3  26       98.32      115.31     16.96 o 
   5   3  26      254.41      277.16     24.85 o 
   0   4  26      104.64      112.90     22.12 o 
   1   4  26      451.46      482.74     24.85 o 
   2   4  26        6.74       16.10     13.61 o 
   3   4  26      302.50      267.56     20.18 o 
   4   4  26       33.05       15.24     15.97 o 
   5   4  26      459.71      504.29     27.99 o 
   1   5  26       46.51       67.76     15.56 o 
   2   5  26      590.13      629.21     27.93 o 
   3   5  26        2.26       20.73     15.15 o 
   4   5  26      130.55      148.18     19.61 o 
   5   5  26      427.19      456.21     29.03 o 
   0   6  26        6.49       18.23     21.06 o 
   1   6  26       49.90       51.76     15.47 o 
   2   6  26       26.11       26.34     15.29 o 
   3   6  26       53.51       43.56     19.58 o 
   4   6  26       19.37       31.10     20.86 o 
   1   7  26       34.12       50.87     15.81 o 
   2   7  26      104.37      100.47     20.84 o 
   3   7  26       88.77      104.36     20.58 o 
   4   7  26       28.22       61.66     21.93 o 
   0   8  26       27.39      115.52     27.19 o 
   1   8  26      101.72       94.16     18.81 o 
   2   8  26        3.33       25.20     19.92 o 
   3   8  26      105.47      138.69     22.85 o 
   1   9  26        7.09        6.04     20.20 o 
   2   9  26      193.06      234.27     27.47 o 
   0  10  26       69.50        8.26     40.30 o 
   1  10  26      105.26      117.70     23.99 o 
   1   1  27      324.94      349.18     21.86 o 
   2   1  27      229.30      268.73     20.90 o 
   3   1  27      509.50      496.62     26.03 o 
   4   1  27       59.18       51.58     16.35 o 
   5   1  27       51.31       63.59     16.96 o 
   0   2  27      139.91      180.88     26.07 o 
   1   2  27      471.63      454.65     24.42 o 
   2   2  27        7.41        4.99     14.55 o 
   3   2  27       42.84       60.77     16.08 o 
   4   2  27      504.15      577.35     29.18 o 
   5   2  27     1272.06     1257.75     41.42 o 
   1   3  27        2.28       17.10     13.98 o 
   2   3  27      105.60      133.89     16.78 o 
   3   3  27       88.27      109.81     18.39 o 
   4   3  27        0.37       35.56     16.55 o 
   5   3  27      676.85      696.55     32.77 o 
   0   4  27        8.17       25.62     20.88 o 
   1   4  27       62.07       70.47     16.14 o 
   2   4  27       99.14       65.40     16.41 o 
   3   4  27        4.84       -8.32     17.41 o 
   4   4  27       91.99      104.41     22.03 o 
   1   5  27      505.67      509.64     26.28 o 
   2   5  27       43.83       48.34     19.90 o 
   3   5  27      241.73      244.09     21.81 o 
   4   5  27      117.82      126.82     21.41 o 
   0   6  27       90.99      175.28     30.44 o 
   1   6  27       93.49      122.81     18.43 o 
   2   6  27       23.00        8.88     15.93 o 
   3   6  27      163.63      154.53     23.35 o 
   4   6  27      111.61      157.60     24.91 o 
   1   7  27       33.85       44.86     24.79 o 
   2   7  27        3.45       17.66     17.79 o 
   3   7  27        4.96        7.01     19.24 o 
   0   8  27        0.01       38.09     24.04 o 
   1   8  27        2.29        6.56     17.99 o 
   2   8  27       78.70       46.11     21.80 o 
   1   9  27      363.69      410.31     30.62 o 
   0   0  28      642.78      627.64     57.02 o 
   1   0  28        6.58       12.25     19.74 o 
   2   0  28      253.53      275.16     30.28 o 
   3   0  28        0.01       29.12     23.83 o 
   4   0  28      250.52      157.42     28.43 o 
   1   1  28       23.80       32.43     14.22 o 
   2   1  28      743.58      702.08     30.51 o 
   3   1  28      108.58      114.57     19.21 o 
   4   1  28      124.91      159.73     20.17 o 
   0   2  28        8.03       27.82     22.34 o 
   1   2  28      138.20      188.26     19.14 o 
   2   2  28       98.96      143.79     18.17 o 
   3   2  28        0.12       -9.92     15.18 o 
   4   2  28        5.48        0.61     17.20 o 
   1   3  28      140.97      193.75     19.66 o 
   2   3  28      549.17      515.36     26.31 o 
   3   3  28      171.66      219.09     20.60 o 
   4   3  28        2.66       -8.80     17.81 o 
   0   4  28       24.82       55.57     23.74 o 
   1   4  28       53.14       50.15     15.64 o 
   2   4  28        0.26       29.81     16.06 o 
   3   4  28      163.65      201.53     19.69 o 
   4   4  28      131.71      121.34     22.49 o 
   1   5  28      353.96      352.17     23.28 o 
   2   5  28      201.77      199.42     20.84 o 
   3   5  28      145.06      135.68     21.27 o 
   0   6  28       50.83       46.56     24.99 o 
   1   6  28        2.41       -5.10     16.26 o 
   2   6  28        5.10       -4.94     16.53 o 
   3   6  28        1.55        2.41     18.31 o 
   1   7  28      316.19      343.70     24.42 o 
   2   7  28      643.88      670.27     35.16 o 
   0   8  28      555.31      569.89     41.82 o 
   1   8  28      105.93      131.72     21.50 o 
   1   1  29      451.24      457.11     25.43 o 
   2   1  29       30.28       62.56     17.11 o 
   3   1  29        4.13        0.63     16.37 o 
   4   1  29      107.23      134.73     20.55 o 
   0   2  29       18.63       33.13     20.42 o 
   1   2  29       92.38      103.41     18.33 o 
   2   2  29       75.77       54.77     16.79 o 
   3   2  29       12.61       15.25     17.32 o 
   1   3  29      357.13      357.77     24.21 o 
   2   3  29       89.02      124.86     18.19 o 
   3   3  29       86.58       85.71     18.38 o 
   0   4  29        0.15       55.13     25.54 o 
   1   4  29        2.24       19.61     16.00 o 
   2   4  29        9.24       22.81     16.89 o 
   3   4  29        9.23       21.04     16.51 o 
   1   5  29      209.88      250.46     23.72 o 
   2   5  29        1.83       10.29     17.91 o 
   3   5  29      146.91      137.72     21.97 o 
   0   6  29       20.82       39.23     25.59 o 
   1   6  29      272.73      308.49     24.04 o 
   2   6  29        2.75       14.45     17.71 o 
   1   7  29        3.76       14.77     18.87 o 
   0   0  30       28.27       22.33     35.17 o 
   1   0  30       47.09       54.30     23.62 o 
   2   0  30        0.46       16.63     24.29 o 
   3   0  30      137.70      102.65     35.73 o 
   1   1  30      144.59      183.55     22.91 o 
   2   1  30      200.40      250.04     22.24 o 
   3   1  30        0.05       26.82     19.89 o 
   0   2  30        0.05       12.29     22.79 o 
   1   2  30       40.98       50.99     17.05 o 
   2   2  30      118.21      102.60     18.29 o 
   3   2  30       74.66       86.70     19.72 o 
   1   3  30       48.59       66.10     18.40 o 
   2   3  30      891.67      958.29     36.76 o 
   0   4  30     1214.22     1376.08     75.83 o 
   1   4  30      138.56      163.72     20.67 o 
   2   4  30       32.30       31.90     18.62 o 
   1   5  30       30.19       19.65     17.36 o 
   1   1  31      225.27      288.81     25.49 o 
   2   1  31      311.24      349.81     25.30 o 
   0   2  31     1004.03     1103.20     57.06 o 
   1   2  31      218.72      287.98     26.92 o 
   1   3  31      211.76      282.62     24.30 o 
                                                 
